# Supplementary material for: Functional and Proteomic Analysis of Streptococcus pyogenes Virulence Upon Loss of Its Native Cas9 Nuclease
Source: Front Microbiol. 2019 Aug 22;10:1967. doi: 10.3389/fmicb.2019.01967 (PMC6714885; doi:10.3389/fmicb.2019.01967)
Supplement: Supplementary file 1 [file Table_1.XLSX]

## Sheet: Sheet1
	Protein_MGAS5005 (GenBank accession, protein_id)	Description	WT_RepA_x	WT_RepB_x	WT_RepD_x	KO_RepA_x	KO_RepB_x	KO_RepD_x	WT_avg_x	KO_avg_x	FC_x	Ftest_x	pvalue_x	log2.FC_x	significance (-log10 p)_x	pi_score_x	p<0.05_x	level alpha<0.05	GeneName	gene_id	RAST annotation	RAST Category	RAST Subcategory
105	embl-cds:AAZ50871	oligopeptide transport ATP-binding protein	160.899	226.965	196.182	457.599	479.231	530.946	194.682	489.259	2.51312	0.869691	0.000524956	1.32948	3.27988	4.36052	#	*	oppD	M5005_Spy0252	(+)	Membrane Transport	ABC transporters
239	embl-cds:AAZ50872	oligopeptide transport ATP-binding protein	300.162	242.763	282.724	435.988	466.79	476.704	275.216	459.827	1.67079	0.684724	0.000915101	0.740526	3.03853	2.25011	#	*	oppF	M5005_Spy0253	(+)	Membrane Transport	ABC transporters
436	embl-cds:AAZ52326	dipeptide transport ATP-binding protein	749.303	811.217	632.089	315.446	321.17	331.892	730.87	322.836	0.441715	0.0167013	0.0155444	-1.17881	1.80843	2.1318	#	*	dppE	M5005_Spy1708	(+)	Membrane Transport	ABC transporters
465	embl-cds:AAZ50868	oligopeptide-binding protein	720.21	907.603	661.621	322.918	313.73	279.307	763.145	305.318	0.400079	0.0620448	0.0037093	-1.32164	2.43071	3.21253	#	*	oppA	M5005_Spy0249	(+)	Membrane Transport	ABC transporters
517	embl-cds:AAZ51672	hypothetical protein	966.001	896.195	728.336	230.652	256.283	213.347	863.511	233.427	0.270323	0.0606476	0.000920925	-1.88724	3.03578	5.72924	#	*	M5005_Spy1054	M5005_Spy1054	(+)	Membrane Transport	ABC transporters
743	embl-cds:AAZ50869	oligopeptide transport system permease protein	686.613	529.642	568.245	352.957	349.595	350.779	594.833	351.11	0.590267	0.000869149	0.0355024	-0.760561	1.44974	1.10262	#		oppB	M5005_Spy0250	(+)	Membrane Transport	ABC transporters
401	embl-cds:AAZ50725	transcriptional regulator	647.107	518.397	728.97	316.619	324.63	301.109	631.491	314.119	0.497425	0.0250618	0.0339198	-1.00745	1.46955	1.48049	#	*	rofA	M5005_Spy0106	(+)	Virulence, Disease and Defense	Adhesion
474	embl-cds:AAZ50724	33 kDa chaperonin	831.09	845.385	684.1	316.489	304.87	274.844	786.858	298.734	0.379654	0.109535	0.000773174	-1.39724	3.11172	4.34783	#	*	M5005_Spy0105	M5005_Spy0105	(+)	Virulence, Disease and Defense	Adhesion
475	embl-cds:AAZ50726	fibronectin-binding protein	890.609	887.021	622.638	330.892	324.029	253.3	800.089	302.74	0.378383	0.144908	0.005699	-1.40208	2.2442	3.14655	#	*	M5005_Spy0107	M5005_Spy0107	(+)	Virulence, Disease and Defense	Adhesion
571	embl-cds:AAZ50728	fibronectin-binding protein	1783.44	1462.26	1197.47	122.883	102.659	75.3317	1481.06	100.291	0.0677159	0.0131405	0.0142563	-3.88436	1.84599	7.1705	#	*	M5005_Spy0109	M5005_Spy0109	(+)	Virulence, Disease and Defense	Adhesion
638	embl-cds:AAZ52150	alanine racemase	339.839	357.1	327.635	427.064	418.437	470.511	341.525	438.671	1.28445	0.439163	0.005982	0.361149	2.22315	0.802889	#		acpS	M5005_Spy1532	(+)	Amino Acids and Derivatives	Alanine, serine, and glycine
641	embl-cds:AAZ51485	serine hydroxymethyltransferase	337.633	297.766	324.712	396.578	383.689	445.081	320.037	408.449	1.27626	0.566109	0.0160579	0.351917	1.79431	0.631449	#		glyA	M5005_Spy0867	(+)	Amino Acids and Derivatives	Alanine, serine, and glycine
653	embl-cds:AAZ52460	L-serine dehydratase	370.653	332.464	363.93	439.637	425.186	448.067	355.682	437.63	1.23039	0.48735	0.00375497	0.299121	2.42539	0.725487	#		sdhA	M5005_Spy1842	(+)	Amino Acids and Derivatives	Alanine, serine, and glycine
711	embl-cds:AAZ51331	branched-chain amino acid aminotransferase	561.678	509.13	442.44	408.562	366.517	341.684	504.416	372.254	0.737991	0.48488	0.0289963	-0.438325	1.53766	0.673994	#		bcaT	M5005_Spy0713	(+)	Amino Acids and Derivatives	Alanine, serine, and glycine
729	embl-cds:AAZ52459	L-serine dehydratase	435.839	524.645	639.677	342.081	354.893	383.414	533.387	360.129	0.675175	0.0821992	0.0452248	-0.566668	1.34462	0.761955	#		sdhB	M5005_Spy1841	(+)	Amino Acids and Derivatives	Alanine, serine, and glycine
165	embl-cds:AAZ51163	galactosamine-6-phosphate deaminase (isomerizing)	265.373	195.709	237.211	449.732	481.758	479.185	232.764	470.225	2.02017	0.409932	0.000471269	1.01448	3.32673	3.3749	#	*	agaS	M5005_Spy0545	(+)	Carbohydrates	Aminosugars
518	embl-cds:AAZ52253	tagatose-bisphosphate aldolase	949.197	1021.2	911.729	252.189	256.867	266.073	960.71	258.376	0.268943	0.031725	0.00181325	-1.89463	2.74154	5.1942	#	*	lacD.2	M5005_Spy1635	(+)	Carbohydrates	Aminosugars
147	embl-cds:AAZ51445	spermidine/putrescine transport system permease protein	203.57	122.996	277.388	446.826	451.873	411.662	201.318	436.787	2.16964	0.148947	0.00707539	1.11746	2.15025	2.40281	#	*	potB	M5005_Spy0827	(+)	Amino Acids and Derivatives	Arginine; urea cycle, polyamines
246	embl-cds:AAZ51847	arginine repressor	262.977	275.296	305.843	459.257	430.627	480.604	281.372	456.829	1.62358	0.87294	0.000809642	0.699174	3.09171	2.16164	#	*	argR1	M5005_Spy1229	(+)	Amino Acids and Derivatives	Arginine; urea cycle, polyamines
402	embl-cds:AAZ51447	spermidine/putrescine-binding protein	653.259	741.941	538.726	333.962	329.906	297.634	644.642	320.501	0.497177	0.073547	0.00566071	-1.00817	2.24713	2.26549	#	*	M5005_Spy0829	M5005_Spy0829	(+)	Amino Acids and Derivatives	Arginine; urea cycle, polyamines
541	embl-cds:AAZ50792	integral membrane protein	1206.05	1336.54	921.506	280.1	242.696	197.8	1154.7	240.198	0.208018	0.0726597	0.00184685	-2.26522	2.73357	6.19213	#	*	M5005_Spy0173	M5005_Spy0173	(+)	Amino Acids and Derivatives	Arginine; urea cycle, polyamines
542	embl-cds:AAZ51888	carbamate kinase	1134.87	1191.95	1028.2	233.585	215.524	235.87	1118.34	228.326	0.204166	0.0353289	0.00250603	-2.29219	2.60101	5.96201	#	*	arcC	M5005_Spy1270	(+)	Amino Acids and Derivatives	Arginine; urea cycle, polyamines
547	embl-cds:AAZ51893	arginine deiminase	1088.87	920.156	1042.24	200.93	196.679	188.198	1017.09	195.269	0.191988	0.0110104	0.0035724	-2.38091	2.44704	5.82618	#	*	arcA	M5005_Spy1275	(+)	Amino Acids and Derivatives	Arginine; urea cycle, polyamines
554	embl-cds:AAZ51891	ornithine carbamoyltransferase	1118.75	1055.3	974.289	177.57	181.396	169.003	1049.45	175.99	0.167697	0.0152429	0.00213811	-2.57607	2.66997	6.87802	#	*	arcB	M5005_Spy1273	(+)	Amino Acids and Derivatives	Arginine; urea cycle, polyamines
561	embl-cds:AAZ51890	arginine/ornithine antiporter	1071.31	1010.39	884.945	139.843	159.544	123.758	988.882	141.048	0.142634	0.0687046	0.000109636	-2.80961	3.96005	11.1262	#	*	M5005_Spy1272	M5005_Spy1272	(+)	Amino Acids and Derivatives	Arginine; urea cycle, polyamines
55	embl-cds:AAZ51167	chorismate mutase	182.558	135.022	131.7	466.872	507.886	613.674	149.76	529.477	3.5355	0.247302	0.00124608	1.82192	2.90446	5.29167	#	*	M5005_Spy0549	M5005_Spy0549	(+)	Amino Acids and Derivatives	Aromatic amino acids and derivatives
177	embl-cds:AAZ51916	3-dehydroquinate synthase	196.968	274.313	251.198	445.213	479.693	505.182	240.826	476.696	1.97942	0.729895	0.00120495	0.985077	2.91903	2.87547	#	*	aroB	M5005_Spy1298	(+)	Amino Acids and Derivatives	Aromatic amino acids and derivatives
285	embl-cds:AAZ51243	chorismate synthase	299.622	289.767	318.922	453.935	409.967	468.806	302.77	444.236	1.46724	0.38051	0.00196534	0.553101	2.70656	1.497	#	*	aroF	M5005_Spy0625	(+)	Amino Acids and Derivatives	Aromatic amino acids and derivatives
99	embl-cds:AAZ51200	ATP synthase epsilon chain	166.616	205.184	194.992	463.178	484.993	512.345	188.931	486.839	2.57681	0.793811	8.35947e-05	1.36559	4.07782	5.56862	#	*	atpC	M5005_Spy0582	(+)	Respiration	ATP synthases
347	embl-cds:AAZ50747	V-type sodium ATP synthase subunit E	519.793	563.112	641.179	290.019	333.979	409.382	574.695	344.46	0.599379	0.981145	0.00983088	-0.738459	2.00741	1.48239	#	*	ntpE	M5005_Spy0128	(+)	Respiration	ATP synthases
508	embl-cds:AAZ51195	ATP synthase B chain	907.916	1028.38	927.285	335.57	286.726	272.455	954.527	298.25	0.312459	0.414965	9.75147e-05	-1.67826	4.01093	6.73139	#	*	atpF	M5005_Spy0577	(+)	Respiration	ATP synthases
579	embl-cds:AAZ50750	V-type sodium ATP synthase subunit A	289.505	164.692	305.272	369.988	394.857	481.762	253.157	415.536	1.64142	0.734683	0.0439142	0.714943	1.3574	0.97046	#		ntpA	M5005_Spy0131	(+)	Respiration	ATP synthases
644	embl-cds:AAZ51197	ATP synthase alpha chain	358.312	300.981	341.341	431.719	420.262	410.774	333.544	420.918	1.26196	0.225107	0.00839459	0.335662	2.076	0.696834	#		atpA	M5005_Spy0579	(+)	Respiration	ATP synthases
673	embl-cds:AAZ51196	ATP synthase delta chain	374.991	384.85	371.992	451.473	436.88	415.266	377.278	434.54	1.15178	0.240015	0.00694677	0.203861	2.15822	0.439976	#		atpH	M5005_Spy0578	(+)	Respiration	ATP synthases
685	embl-cds:AAZ51199	ATPase, beta subunit	450.448	426.363	463.131	377.749	397.402	355.901	446.647	377.017	0.844104	0.894629	0.0124589	-0.244507	1.90452	0.465668	#		atpD	M5005_Spy0581	(+)	Respiration	ATP synthases
43	embl-cds:AAZ50643	amidophosphoribosyltransferase	94.9908	144.258	189.415	520.65	568.14	554.618	142.888	547.803	3.83379	0.423224	0.000191105	1.93877	3.71873	7.20977	#	*	purF	M5005_Spy0024	(+)	Virulence, Disease and Defense	Bacteriocins, ribosomally synthesized antibacterial peptides
602	embl-cds:AAZ52103	acetyl-coenzyme A carboxylase carboxyl transferase subunit beta	291.741	312.885	299.529	377.452	415.722	474.874	301.385	422.683	1.40247	0.090631	0.0138927	0.487965	1.85721	0.906256	#		accA	M5005_Spy1485	(+)	Virulence, Disease and Defense	Bacteriocins, ribosomally synthesized antibacterial peptides
736	embl-cds:AAZ52235	tRNA pseudouridine synthase A	495.444	433.021	626.955	358.628	349.592	307.552	518.474	338.591	0.653053	0.140935	0.0386168	-0.614727	1.41322	0.868747	#		M5005_Spy1617	M5005_Spy1617	(+)	Virulence, Disease and Defense	Bacteriocins, ribosomally synthesized antibacterial peptides
3	embl-cds:AAZ52470	UDP-glucose 6-dehydrogenase	63.3723	85.8111	36.908	579.075	663.066	844.683	62.0305	695.608	11.214	0.0629763	0.00135263	3.48723	2.86882	10.0042	#	*	hasB	M5005_Spy1852	(+)	Cell Wall and Capsule	Capsular and extracellular polysacchrides
97	embl-cds:AAZ51222	alpha-L-Rha alpha-1,3-L-rhamnosyltransferase	176.774	134.809	185.863	419.665	426.834	464.921	165.815	437.14	2.63631	0.887503	0.000210169	1.39852	3.67743	5.14295	#	*	rgpBc	M5005_Spy0604	(+)	Cell Wall and Capsule	Capsular and extracellular polysacchrides
109	embl-cds:AAZ51353	dTDP-4-dehydrorhamnose 3,5-epimerase	203.641	229.254	156.605	506.446	513.575	426.258	196.5	482.093	2.4534	0.732209	0.00124934	1.29478	2.90332	3.75917	#	*	cpsFP	M5005_Spy0735	(+)	Cell Wall and Capsule	Capsular and extracellular polysacchrides
133	embl-cds:AAZ50838	transcriptional regulator, RpiR family	182.03	157.928	287.05	512.168	427	472.747	209.003	470.638	2.25183	0.556384	0.00496744	1.1711	2.30387	2.69805	#	*	M5005_Spy0219	M5005_Spy0219	(+)	Cell Wall and Capsule	Capsular and extracellular polysacchrides
145	embl-cds:AAZ51226	alpha-L-Rha alpha-1,2-L-rhamnosyltransferase/alpha-L-Rha alpha-1,3-L-rhamnosyltransferase	223.148	204.579	212.731	412.569	457.665	527.262	213.486	465.832	2.18202	0.0505784	0.00171835	1.12567	2.76489	3.11234	#	*	rgpFc	M5005_Spy0608	(+)	Cell Wall and Capsule	Capsular and extracellular polysacchrides
192	embl-cds:AAZ52471	UTP--glucose-1-phosphate uridylyltransferase	235.534	147.681	305.522	423.928	436.21	431.685	229.579	430.608	1.87564	0.0122606	0.0471302	0.907385	1.3267	1.20383	#	*	hasC	M5005_Spy1853	(+)	Cell Wall and Capsule	Capsular and extracellular polysacchrides
231	embl-cds:AAZ51221	alpha-(1,2)-rhamnosyltransferase	258.76	340.262	248.161	446.529	499.833	502.897	282.395	483.087	1.71068	0.566928	0.00428894	0.77457	2.36765	1.83391	#	*	rgpAc	M5005_Spy0603	(+)	Cell Wall and Capsule	Capsular and extracellular polysacchrides
270	embl-cds:AAZ51381	phosphoglucosamine mutase	269.304	274.745	285.918	425.755	434.168	407.496	276.656	422.473	1.52707	0.556859	9.5321e-05	0.610768	4.02081	2.45578	#	*	femD	M5005_Spy0763	(+)	Cell Wall and Capsule	Capsular and extracellular polysacchrides
296	embl-cds:AAZ50980	glucosamine-1-phosphate acetyltransferase/UDP-N-acetylglucosamine pyrophosphorylase	298.252	332.294	338.939	430.491	447.816	457.269	323.162	445.192	1.37761	0.558174	0.00119281	0.462171	2.92343	1.35112	#	*	gcaD	M5005_Spy0362	(+)	Cell Wall and Capsule	Capsular and extracellular polysacchrides
352	embl-cds:AAZ51354	dTDP-glucose 4,6-dehydratase	560.659	685.944	484.439	361.262	349.006	310.777	577.014	340.348	0.589844	0.125561	0.0175353	-0.761594	1.75609	1.33742	#	*	cpsFQ	M5005_Spy0736	(+)	Cell Wall and Capsule	Capsular and extracellular polysacchrides
484	embl-cds:AAZ52098	PTS system, mannose-specific IIC component	986.124	746.975	701.389	291.663	312.428	281.205	811.496	295.099	0.363648	0.021365	0.0269373	-1.45939	1.56965	2.29072	#	*	manM	M5005_Spy1480	(+)	Cell Wall and Capsule	Capsular and extracellular polysacchrides
587	embl-cds:AAZ50811	UTP--glucose-1-phosphate uridylyltransferase	285.677	232.595	342.773	428.745	411.708	440.054	287.015	426.835	1.48715	0.125691	0.013108	0.572555	1.88246	1.07781	#		hasC.2	M5005_Spy0192	(+)	Cell Wall and Capsule	Capsular and extracellular polysacchrides
589	embl-cds:AAZ51604	glucosamine--fructose-6-phosphate aminotransferase (isomerizing)	237.865	341.13	316.297	444.082	450.988	422.308	298.431	439.126	1.47145	0.143191	0.0120978	0.557239	1.91729	1.06839	#		glmS	M5005_Spy0986	(+)	Cell Wall and Capsule	Capsular and extracellular polysacchrides
607	embl-cds:AAZ51757	glucosamine-6-phosphate isomerase	292.388	243.09	336.073	406.923	404.503	388.291	290.517	399.906	1.37653	0.090562	0.0164072	0.461039	1.78497	0.822938	#		nagB	M5005_Spy1139	(+)	Cell Wall and Capsule	Capsular and extracellular polysacchrides
658	embl-cds:AAZ51352	glucose-1-phosphate thymidylyltransferase	349.416	393.459	320.49	447.723	439.857	403.791	354.455	430.457	1.21442	0.577992	0.0391299	0.280268	1.40749	0.394474	#		cpsFO	M5005_Spy0734	(+)	Cell Wall and Capsule	Capsular and extracellular polysacchrides
678	embl-cds:AAZ51220	dTDP-4-dehydrorhamnose reductase	425.838	412.305	445.636	375.265	377.539	403.479	427.926	385.428	0.900687	0.932929	0.0326689	-0.150902	1.48587	0.22422	#		rmlD	M5005_Spy0602	(+)	Cell Wall and Capsule	Capsular and extracellular polysacchrides
704	embl-cds:AAZ52097	PTS system, mannose-specific IIAB component	564.272	475.76	457.202	365.788	405.587	394.188	499.078	388.521	0.778477	0.227446	0.034491	-0.361273	1.46229	0.528287	#		manL	M5005_Spy1479	(+)	Cell Wall and Capsule	Capsular and extracellular polysacchrides
732	embl-cds:AAZ52006	N-acetylglucosamine-6-phosphate deacetylase	586.908	649.713	468.114	370.499	366.158	401.457	568.245	379.372	0.66762	0.0834901	0.0255305	-0.582902	1.59294	0.928528	#		nagA	M5005_Spy1388	(+)	Cell Wall and Capsule	Capsular and extracellular polysacchrides
17	embl-cds:AAZ52209	O-sialoglycoprotein endopeptidase	97.1283	67.0767	132.031	503.189	492.177	559.229	98.7452	518.198	5.24783	0.89945	0.000115455	2.39172	3.93759	9.41762	#	*	M5005_Spy1591	M5005_Spy1591	(+)	Cell Division and Cell Cycle	Cell Division and Cell Cycle - no subcategory
229	embl-cds:AAZ50990	cell division protein	291.266	222.658	306.247	462.069	461.023	482.664	273.39	468.585	1.71398	0.139486	0.0018567	0.77735	2.73126	2.12314	#	*	ftsK	M5005_Spy0372	(+)	Cell Division and Cell Cycle	Cell Division and Cell Cycle - no subcategory
502	embl-cds:AAZ51348	endonuclease III	930.061	858.761	1064.55	315.207	292.361	318.025	951.123	308.531	0.324386	0.0356322	0.00782491	-1.62422	2.10652	3.42145	#	*	nth	M5005_Spy0730	(+)	Cell Division and Cell Cycle	Cell Division and Cell Cycle - no subcategory
533	embl-cds:AAZ51862	cell division initiation protein	1213	1181.97	789.399	246.73	258.082	205.561	1061.46	236.791	0.223081	0.0270259	0.024942	-2.16436	1.60307	3.46961	#	*	divIVAS	M5005_Spy1244	(+)	Cell Division and Cell Cycle	Cell Division and Cell Cycle - no subcategory
687	embl-cds:AAZ51970	cell division initiation protein	460.062	511.316	459.459	432.519	390.105	372.995	476.946	398.54	0.835608	0.970947	0.0335763	-0.259102	1.47397	0.381907	#		M5005_Spy1352	M5005_Spy1352	(+)	Cell Division and Cell Cycle	Cell Division and Cell Cycle - no subcategory
700	embl-cds:AAZ51867	cell division protein	445.763	465.744	482.862	399.058	380.291	315.678	464.79	365.009	0.785322	0.305381	0.0220226	-0.348645	1.65713	0.57775	#		ftsZ	M5005_Spy1249	(+)	Cell Division and Cell Cycle	Cell Division and Cell Cycle - no subcategory
127	embl-cds:AAZ52214	glutamine synthetase	189.27	216.884	224.276	507.176	487.859	469.531	210.143	488.189	2.32312	0.979939	5.27852e-05	1.21607	4.27749	5.2017	#	*	glnA	M5005_Spy1596	(+)	Cell Wall and Capsule	Cell Wall and Capsule - no subcategory
175	embl-cds:AAZ50867	D-alanyl-D-alanine carboxypeptidase	264.185	205.88	245.97	441.027	471.609	513.399	238.678	475.345	1.99157	0.805308	0.000952476	0.993909	3.02115	3.00274	#	*	dacA2	M5005_Spy0248	(+)	Cell Wall and Capsule	Cell Wall and Capsule - no subcategory
197	embl-cds:AAZ51128	factor essential for expression of methicillin resistance	228.586	284.566	223.619	440.931	456.701	462.959	245.59	453.53	1.8467	0.202225	0.000542998	0.884947	3.2652	2.88953	#	*	M5005_Spy0510	M5005_Spy0510	(+)	Cell Wall and Capsule	Cell Wall and Capsule - no subcategory
245	embl-cds:AAZ51435	D-alanyl-D-alanine carboxypeptidase	258.25	238.326	282.649	411.663	419.102	441.498	259.742	424.088	1.63273	0.657163	0.000463933	0.707285	3.33354	2.35777	#	*	dacA1	M5005_Spy0817	(+)	Cell Wall and Capsule	Cell Wall and Capsule - no subcategory
334	embl-cds:AAZ50909	UDP-N-acetylmuramate--alanine ligase	525.424	614.126	546.61	382.288	368.438	318.404	562.053	356.377	0.634062	0.689662	0.00339165	-0.657304	2.46959	1.62327	#	*	murC	M5005_Spy0290	(+)	Cell Wall and Capsule	Cell Wall and Capsule - no subcategory
335	embl-cds:AAZ51973	multimodular transpeptidase-transglycosylase	585.709	586.492	543.4	377.818	342.415	354.239	571.867	358.158	0.626295	0.696518	0.000265916	-0.675085	3.57526	2.4136	#	*	pbp1A	M5005_Spy1355	(+)	Cell Wall and Capsule	Cell Wall and Capsule - no subcategory
357	embl-cds:AAZ52371	multimodular transpeptidase-transglycosylase	617.239	641.628	549.86	353.636	339.957	341.048	602.909	344.88	0.572027	0.0498789	0.00970423	-0.805845	2.01304	1.6222	#	*	pbp2A	M5005_Spy1753	(+)	Cell Wall and Capsule	Cell Wall and Capsule - no subcategory
382	embl-cds:AAZ51984	division specific D,D-transpeptidase/cell division protein ftsI	722.296	619.982	617.656	358.284	334.155	334.298	653.311	342.246	0.523863	0.102524	0.000926912	-0.932739	3.03296	2.82896	#	*	M5005_Spy1366	M5005_Spy1366	(+)	Cell Wall and Capsule	Cell Wall and Capsule - no subcategory
393	embl-cds:AAZ50866	D-alanyl-D-alanine carboxypeptidase	625.192	529.682	734.862	312.362	342.656	306.388	629.912	320.469	0.508751	0.0692575	0.00684285	-0.974968	2.16476	2.11057	#	*	M5005_Spy0247	M5005_Spy0247	(+)	Cell Wall and Capsule	Cell Wall and Capsule - no subcategory
630	embl-cds:AAZ51443	UDP-N-acetylenolpyruvoylglucosamine reductase	304.433	290.291	371.331	396.423	412.69	450.069	322.019	419.727	1.30343	0.575285	0.0299404	0.382309	1.52374	0.58254	#		murB	M5005_Spy0825	(+)	Cell Wall and Capsule	Cell Wall and Capsule - no subcategory
648	embl-cds:AAZ51775	UDP-N-acetylmuramoylalanine-D-glutamyl-lysine--D-alanyl-D-alanine ligase	309.268	374.334	384.338	419.921	441.738	470.188	355.98	443.949	1.24712	0.553236	0.0335607	0.318598	1.47417	0.469667	#		murF	M5005_Spy1157	(+)	Cell Wall and Capsule	Cell Wall and Capsule - no subcategory
671	embl-cds:AAZ51129	UDP-N-acetylmuramoylpentapeptide-lysine N(6)-alanyltransferase/UDP-N-acetylmuramoylpentapeptide-lysine N(6)-seryltransferase	360.517	347.432	389.354	449.049	411.313	404.741	365.768	421.701	1.15292	0.891742	0.0393162	0.205292	1.40543	0.288523	#		murM	M5005_Spy0511	(+)	Cell Wall and Capsule	Cell Wall and Capsule - no subcategory
684	embl-cds:AAZ51870	UDP-N-acetylglucosamine--N-acetylmuramyl-(pentapeptide) pyrophosphoryl-undecaprenol N-acetylglucosamine transferase	443.924	478.357	446.473	383.76	397.244	374.565	456.251	385.19	0.844249	0.52231	0.00527905	-0.24426	2.27744	0.556288	#		murG	M5005_Spy1252	(+)	Cell Wall and Capsule	Cell Wall and Capsule - no subcategory
9	embl-cds:AAZ51145	4-hydroxy-2-oxoglutarate aldolase/2-dehydro-3-deoxyphosphogluconate aldolase	35.1717	66.6177	122.928	568.91	490.884	476.021	74.9057	511.938	6.83444	0.885199	0.000346352	2.77282	3.46048	9.5953	#	*	kgdA	M5005_Spy0527	(+)	Carbohydrates	Central carbohydrate metabolism
33	embl-cds:AAZ51607	non-allosteric 6-phosphofructokinase	112.072	120.507	129.045	480.827	484.88	537.115	120.541	500.941	4.15576	0.136208	3.50387e-05	2.05511	4.45545	9.15646	#	*	pfk	M5005_Spy0989	(+)	Carbohydrates	Central carbohydrate metabolism
129	embl-cds:AAZ50843	ribulose-phosphate 3-epimerase	256.217	169.434	291.107	514.252	549.981	587.044	238.919	550.426	2.30382	0.504664	0.00173746	1.20403	2.76009	3.32322	#	*	rpe	M5005_Spy0224	(+)	Carbohydrates	Central carbohydrate metabolism
261	embl-cds:AAZ51737	NADP-dependent glyceraldehyde-3-phosphate dehydrogenase	268.542	263.917	324.655	440.405	447.222	447.686	285.705	445.104	1.55792	0.0286525	0.0136707	0.639617	1.86421	1.19238	#	*	gapN	M5005_Spy1119	(+)	Carbohydrates	Central carbohydrate metabolism
305	embl-cds:AAZ50713	acetate kinase	490.397	515.896	517.372	386.758	382.148	402.566	507.888	390.491	0.768852	0.665409	0.000394772	-0.379223	3.40365	1.29074	#	*	ackA	M5005_Spy0094	(+)	Carbohydrates	Central carbohydrate metabolism
318	embl-cds:AAZ52217	phosphoglycerate kinase	597.631	564.211	546.485	386.532	380.969	368.77	569.443	378.757	0.665137	0.21806	0.000276087	-0.588278	3.55895	2.09365	#	*	pgk	M5005_Spy1599	(+)	Carbohydrates	Central carbohydrate metabolism
361	embl-cds:AAZ51875	glucokinase/Xylose repressor	615.373	661.654	617.27	348.148	364.223	351.181	631.432	354.517	0.561449	0.192261	6.38804e-05	-0.832773	4.19463	3.49318	#	*	glcK	M5005_Spy1257	(+)	Carbohydrates	Central carbohydrate metabolism
403	embl-cds:AAZ51369	pyruvate dehydrogenase E1 component alpha subunit	595.647	713.754	601.893	329.36	352.338	267.34	637.098	316.346	0.496542	0.608882	0.00222563	-1.01001	2.65255	2.6791	#	*	acoA	M5005_Spy0751	(+)	Carbohydrates	Central carbohydrate metabolism
435	embl-cds:AAZ52225	fructose-bisphosphate aldolase	879.985	813.504	601.335	350.449	348.686	324.817	764.941	341.317	0.446201	0.0191692	0.0360568	-1.16423	1.44301	1.68001	#	*	fba	M5005_Spy1607	(+)	Carbohydrates	Central carbohydrate metabolism
451	embl-cds:AAZ51127	triosephosphate isomerase	949.839	831.68	597.091	354.061	356.996	301.945	792.87	337.667	0.42588	0.0577913	0.0123759	-1.23148	1.90742	2.34896	#	*	tpi	M5005_Spy0509	(+)	Carbohydrates	Central carbohydrate metabolism
566	embl-cds:AAZ51451	NAD-dependent malic enzyme	1157.72	1425.87	1161.19	180.134	152.469	153.337	1248.26	161.98	0.129765	0.0206931	0.0061885	-2.94603	2.20841	6.50606	#	*	M5005_Spy0833	M5005_Spy0833	(+)	Carbohydrates	Central carbohydrate metabolism
649	embl-cds:AAZ50804	glucose-6-phosphate isomerase	318.946	384.382	336.022	413.776	411.042	469.862	346.45	431.56	1.24566	0.977856	0.0360488	0.316916	1.44311	0.457344	#		pgi	M5005_Spy0185	(+)	Carbohydrates	Central carbohydrate metabolism
714	embl-cds:AAZ51373	dihydrolipoamide dehydrogenase	547.655	463.889	505.131	409.073	351.458	335.837	505.559	365.456	0.722876	0.917804	0.0130356	-0.468181	1.88487	0.88246	#		acoL	M5005_Spy0755	(+)	Carbohydrates	Central carbohydrate metabolism
306	embl-cds:AAZ51380	putative membrane associated protein	493.77	472.525	486.585	379.548	366.453	357.372	484.293	367.791	0.759439	0.968818	0.00020223	-0.396995	3.69416	1.46656	#	*	M5005_Spy0762	M5005_Spy0762	(+)	Cell Division and Cell Cycle	Checkpoint control
1	embl-cds:AAZ51563	pantothenate kinase	64.7632	42.1756	87.698	758.441	680.462	854.771	64.8789	764.558	11.7844	0.127261	0.000177787	3.5588	3.7501	13.3459	#	*	coaA	M5005_Spy0945	(+)	Cofactors, Vitamins, Prosthetic Groups, Pigments	Coenzyme A
277	embl-cds:AAZ51885	phosphopantetheine adenylyltransferase	287.345	256.276	304.466	415.706	433.511	418.422	282.696	422.546	1.4947	0.267178	0.000765907	0.579859	3.11582	1.80674	#	*	M5005_Spy1267	M5005_Spy1267	(+)	Cofactors, Vitamins, Prosthetic Groups, Pigments	Coenzyme A
312	embl-cds:AAZ51553	phosphopantothenate--cysteine ligase	527.803	538.28	542.632	379.815	379.612	405.56	536.238	388.329	0.724172	0.413838	0.000106753	-0.465595	3.97162	1.84917	#	*	dpfB	M5005_Spy0935	(+)	Cofactors, Vitamins, Prosthetic Groups, Pigments	Coenzyme A
203	embl-cds:AAZ50844	thiamin pyrophosphokinase	201.965	276.734	342.029	502.062	525.204	474.483	273.576	500.583	1.82978	0.232078	0.00619272	0.871667	2.20812	1.92474	#	*	M5005_Spy0225	M5005_Spy0225	(+)	Cofactors, Vitamins, Prosthetic Groups, Pigments	Cofactors, Vitamins, Prosthetic Groups, Pigments - no subcategory
549	embl-cds:AAZ52383	cold shock protein	1284.34	1354.74	896.64	224.022	243.965	179.85	1178.57	215.946	0.183227	0.0347685	0.0197024	-2.4483	1.70548	4.17553	#	*	csp	M5005_Spy1765	(+)	Stress Response	Cold shock
8	embl-cds:AAZ51390	hypothetical protein	66.4442	108.987	87.8668	612.817	546.73	671.438	87.7662	610.329	6.95403	0.208272	0.000162993	2.79785	3.78783	10.5978	#	*	M5005_Spy0772	M5005_Spy0772	(+)	DNA Metabolism	CRISPs
201	embl-cds:AAZ51388	putative cytosolic protein	274.779	198.761	224.21	417.18	411.431	449.185	232.583	425.932	1.83131	0.433043	0.0015606	0.872877	2.80671	2.44991	#	*	M5005_Spy0770	M5005_Spy0770	(+)	DNA Metabolism	CRISPs
510	embl-cds:AAZ51387	putative cytosolic protein	1723.81	2205.47	1252.63	547.808	532.915	508.226	1727.3	529.649	0.306634	0.00351556	0.0486833	-1.70541	1.31262	2.23856	#	*	M5005_Spy0769	M5005_Spy0769	(+)	DNA Metabolism	CRISPs
141	embl-cds:AAZ50923	xanthosine triphosphate pyrophosphatase	193.258	218.77	255.276	490.388	466.843	513.413	222.435	490.215	2.20386	0.716352	0.000283702	1.14003	3.54714	4.04385	#	*	M5005_Spy0304	M5005_Spy0304	(+)	Nucleosides and Nucleotides	Detoxification
606	embl-cds:AAZ51859	mutator protein (7,8-dihydro-8-oxoguanine-triphosphatase)	394.613	431.724	291.872	507.588	579.595	470.378	372.737	519.187	1.39291	0.740079	0.0498703	0.478098	1.30216	0.622558	#		mutT	M5005_Spy1241	(+)	Nucleosides and Nucleotides	Detoxification
735	embl-cds:AAZ51407	hydrolase, HAD superfamily	725.807	616.194	514.396	374.636	379.261	471.262	618.799	408.387	0.659967	0.419865	0.0375176	-0.599534	1.42576	0.854795	#		M5005_Spy0789	M5005_Spy0789	(+)	Nucleosides and Nucleotides	Detoxification
58	embl-cds:AAZ51092	transcription antiterminator, BglG family	139.443	75.6892	178.296	450.815	411.21	508.355	131.143	456.793	3.48318	0.941306	0.00137435	1.80041	2.8619	5.15258	#	*	licT	M5005_Spy0474	(+)	Carbohydrates	Di- and oligosaccharides
116	embl-cds:AAZ52160	PTS system, sucrose-specific IIABC component	155.953	259.242	225.973	510.076	550.786	492.093	213.723	517.652	2.42207	0.490924	0.000972541	1.27624	3.01209	3.84416	#	*	scrA	M5005_Spy1542	(+)	Carbohydrates	Di- and oligosaccharides
167	embl-cds:AAZ52162	sucrose operon repressor	251.298	234.06	241.44	474.069	498.208	492.046	242.266	488.108	2.01476	0.644553	9.75003e-06	1.01061	5.01099	5.06414	#	*	scrR	M5005_Spy1544	(+)	Carbohydrates	Di- and oligosaccharides
217	embl-cds:AAZ51094	6-phospho-beta-glucosidase	281.162	192.92	286.337	417.169	509.34	409.089	253.473	445.199	1.7564	0.941094	0.0122666	0.812617	1.91128	1.55314	#	*	bglA	M5005_Spy0476	(+)	Carbohydrates	Di- and oligosaccharides
255	embl-cds:AAZ51673	glycogen phosphorylase	305.004	297.588	257.857	441.925	438.364	483.381	286.816	454.557	1.58484	0.987067	0.0012302	0.664334	2.91002	1.93323	#	*	glgP	M5005_Spy1055	(+)	Carbohydrates	Di- and oligosaccharides
258	embl-cds:AAZ52403	trehalose operon transcriptional repressor	237.156	311.61	265.509	452.544	430.788	395.897	271.425	426.41	1.57101	0.732811	0.00472305	0.651688	2.32578	1.51568	#	*	M5005_Spy1785	M5005_Spy1785	(+)	Carbohydrates	Di- and oligosaccharides
321	embl-cds:AAZ52300	multiple sugar transport ATP-binding protein	496.032	553.022	548.571	351.188	368.547	334.706	532.542	351.48	0.660005	0.443615	0.000949297	-0.599451	3.0226	1.8119	#	*	msmK	M5005_Spy1682	(+)	Carbohydrates	Di- and oligosaccharides
348	embl-cds:AAZ51682	maltose transport system permease protein	680.038	761.219	742.019	369.697	484.419	442.511	727.759	432.209	0.59389	0.696365	0.00205731	-0.751732	2.6867	2.01968	#	*	malC	M5005_Spy1064	(+)	Carbohydrates	Di- and oligosaccharides
354	embl-cds:AAZ52401	trehalose-6-phosphate hydrolase	472.119	509.708	626.585	307.409	276.264	362.184	536.137	315.286	0.588069	0.451523	0.0139356	-0.765943	1.85587	1.42149	#	*	dexS	M5005_Spy1783	(+)	Carbohydrates	Di- and oligosaccharides
363	embl-cds:AAZ51675	transcriptional regulator, LacI family	691.723	598.342	654.998	374.409	350.42	354.907	648.354	359.912	0.555116	0.136935	0.000510752	-0.849138	3.29179	2.79518	#	*	malR	M5005_Spy1057	(+)	Carbohydrates	Di- and oligosaccharides
370	embl-cds:AAZ52157	fructokinase	423.997	565.58	557.083	305.421	261.047	279.301	515.553	281.923	0.546836	0.146249	0.00800742	-0.870819	2.09651	1.82568	#	*	scrK	M5005_Spy1539	(+)	Carbohydrates	Di- and oligosaccharides
383	embl-cds:AAZ51932	hyaluronoglucosaminidase	554.607	643.572	683.262	312.849	361.722	310.461	627.147	328.344	0.523552	0.323327	0.00197967	-0.933597	2.70341	2.52389	#	*	hyl	M5005_Spy1314	(+)	Carbohydrates	Di- and oligosaccharides
441	embl-cds:AAZ52013	tagatose-bisphosphate aldolase	899.178	610.221	680.931	313.19	328.036	309.745	730.11	316.99	0.434168	0.00829315	0.0410633	-1.20367	1.38655	1.66895	#	*	lacD.1	M5005_Spy1395	(+)	Carbohydrates	Di- and oligosaccharides
444	embl-cds:AAZ52298	pullulanase	814.347	767.025	673.9	338.921	337.755	296.694	751.758	324.457	0.431597	0.203506	0.000603817	-1.21224	3.21909	3.90232	#	*	pulA	M5005_Spy1680	(+)	Carbohydrates	Di- and oligosaccharides
477	embl-cds:AAZ52015	galactose-6-phosphate isomerase lacB subunit	912.845	690.872	667.672	271.348	322.485	263.189	757.13	285.674	0.377311	0.106747	0.00420679	-1.40617	2.37605	3.34113	#	*	lacB.1	M5005_Spy1397	(+)	Carbohydrates	Di- and oligosaccharides
489	embl-cds:AAZ52255	galactose-6-phosphate isomerase lacB subunit	898.134	750.728	625.642	257.294	289.322	259.222	758.168	268.613	0.354292	0.0340873	0.0233124	-1.49699	1.63241	2.44371	#	*	lacB.2	M5005_Spy1637	(+)	Carbohydrates	Di- and oligosaccharides
512	embl-cds:AAZ51684	neopullulanase/cyclomaltodextrinase/maltogenic alpha-amylase	928.203	868.038	975.287	251.331	274.826	312.063	923.843	279.407	0.30244	0.490023	5.5491e-05	-1.72528	4.25578	7.3424	#	*	amyB	M5005_Spy1066	(+)	Carbohydrates	Di- and oligosaccharides
514	embl-cds:AAZ52254	tagatose-6-phosphate kinase	860.911	1042.23	1103.99	263.653	273.141	296.336	1002.38	277.71	0.277051	0.0348025	0.00904199	-1.85178	2.04374	3.78454	#	*	lacC.2	M5005_Spy1636	(+)	Carbohydrates	Di- and oligosaccharides
519	embl-cds:AAZ52402	PTS system, trehalose-specific IIBC component	1042.19	845.68	1047.6	267.027	256.001	265.942	978.492	262.99	0.268771	0.00556439	0.0083685	-1.89555	2.07735	3.93773	#	*	M5005_Spy1784	M5005_Spy1784	(+)	Carbohydrates	Di- and oligosaccharides
520	embl-cds:AAZ52250	6-phospho-beta-galactosidase	1244.72	1067.66	798.923	259.73	273.027	280.272	1037.1	271.01	0.261314	0.0042994	0.0272256	-1.93614	1.56502	3.03011	#	*	lacG	M5005_Spy1632	(+)	Carbohydrates	Di- and oligosaccharides
557	embl-cds:AAZ52251	PTS system, lactose-specific IIBC component	1067.03	1092.89	1027.01	162.408	171.214	144.117	1062.31	159.246	0.149906	0.295601	1.66904e-06	-2.73787	5.77753	15.8181	#	*	lacE	M5005_Spy1633	(+)	Carbohydrates	Di- and oligosaccharides
572	embl-cds:AAZ52252	PTS system, lactose-specific IIA component	1777.47	1999.69	1464.94	82.4256	81.8421	74.6169	1747.36	79.6282	0.0455704	0.000524189	0.00852515	-4.45576	2.0693	9.22029	#	*	lacF	M5005_Spy1634	(+)	Carbohydrates	Di- and oligosaccharides
183	embl-cds:AAZ51841	DNA-binding protein HU	226.979	292.47	183.807	481.909	407.224	474.427	234.419	454.52	1.93892	0.722153	0.0050915	0.955255	2.29315	2.19055	#	*	M5005_Spy1223	M5005_Spy1223	(+)	DNA Metabolism	DNA Metabolism - no subcategory
279	embl-cds:AAZ51057	chromosome partition protein	292.411	326.484	319.6	443.346	463.569	493.105	312.832	466.673	1.49177	0.682789	0.000986247	0.577025	3.00601	1.73454	#	*	smc	M5005_Spy0439	(+)	DNA Metabolism	DNA Metabolism - no subcategory
620	embl-cds:AAZ52240	type I restriction-modification system specificity subunit	283.95	372.994	354.678	425.887	453.573	465.075	337.207	448.178	1.32909	0.310106	0.0198208	0.410437	1.70288	0.698924	#		hsdS	M5005_Spy1622	(+)	DNA Metabolism	DNA Metabolism - no subcategory
701	embl-cds:AAZ52239	type I restriction-modification system restriction subunit	530.445	454.442	518.789	396.997	383.801	397.974	501.225	392.924	0.783928	0.0721044	0.0108279	-0.351207	1.96546	0.690282	#		hsdR	M5005_Spy1621	(+)	DNA Metabolism	DNA Metabolism - no subcategory
6	embl-cds:AAZ52473	DNA replication and repair protein	91.6988	59.7168	53.4053	552.62	590.796	660.761	68.2736	601.392	8.80856	0.245827	9.45102e-05	3.13891	4.02452	12.6326	#	*	recF	M5005_Spy1855	(+)	DNA Metabolism	DNA repair
16	embl-cds:AAZ51654	phage single-strand DNA binding protein	86.6416	50.8293	123.884	440.77	451.317	483.412	87.1183	458.5	5.26295	0.539785	0.000113699	2.39587	3.94424	9.44991	#	*	ssb2	M5005_Spy1036	(+)	DNA Metabolism	DNA repair
78	embl-cds:AAZ52068	phage-encoded DNA polymerase	289.736	67.435	60.3077	398.792	473.898	404.642	139.159	425.777	3.05964	0.186032	0.0222737	1.61336	1.65221	2.66561	#	*	M5005_Spy1450	M5005_Spy1450	(+)	DNA Metabolism	DNA repair
95	embl-cds:AAZ51345	single-stranded-DNA-specific exonuclease	184.612	166.111	215.16	488.445	507.217	502.936	188.628	499.533	2.64825	0.272502	3.54192e-05	1.40504	4.45076	6.25349	#	*	recJ	M5005_Spy0727	(+)	DNA Metabolism	DNA repair
178	embl-cds:AAZ51854	deoxyribodipyrimidine photolyase	235.194	206.983	273.874	497.132	445.322	474.85	238.684	472.435	1.97933	0.749166	0.000675716	0.985015	3.17024	3.12273	#	*	phr	M5005_Spy1236	(+)	DNA Metabolism	DNA repair
194	embl-cds:AAZ51191	NAD-dependent DNA ligase	236.589	224.153	272.253	441.594	440.06	480.336	244.331	453.997	1.85812	0.910449	0.000426716	0.893842	3.36986	3.01212	#	*	lig	M5005_Spy0573	(+)	DNA Metabolism	DNA repair
204	embl-cds:AAZ51846	DNA repair protein	257.102	226.88	302.125	480.38	439.69	509.237	262.036	476.436	1.81821	0.919823	0.00196437	0.862518	2.70678	2.33464	#	*	recN	M5005_Spy1228	(+)	DNA Metabolism	DNA repair
219	embl-cds:AAZ51409	excinuclease ABC subunit C	283.615	254.902	267.761	458.429	431.048	521.787	268.759	470.421	1.75035	0.174332	0.0020032	0.80764	2.69828	2.17924	#	*	uvrC	M5005_Spy0791	(+)	DNA Metabolism	DNA repair
223	embl-cds:AAZ52168	excinuclease ABC subunit A	235.216	287.305	277.528	455.972	450.99	477.608	266.683	461.523	1.73061	0.414257	0.000408935	0.79128	3.38835	2.68113	#	*	uvrA	M5005_Spy1550	(+)	DNA Metabolism	DNA repair
225	embl-cds:AAZ51595	DNA helicase II	263.982	249.38	301.302	439.448	458.448	506.12	271.555	468.006	1.72343	0.756005	0.00144856	0.785282	2.83906	2.22946	#	*	pcrA	M5005_Spy0977	(+)	DNA Metabolism	DNA repair
254	embl-cds:AAZ51693	excinuclease ABC subunit B	276.683	291.488	300.115	464.039	468.978	447.275	289.429	460.097	1.58967	0.959114	5.60613e-05	0.668729	4.25134	2.84299	#	*	uvrB	M5005_Spy1075	(+)	DNA Metabolism	DNA repair
295	embl-cds:AAZ51213	ATP-dependent nuclease subunit A	341.739	302.831	322.305	439.199	436.547	461.579	322.292	445.775	1.38314	0.666324	0.000851858	0.46795	3.06963	1.43643	#	*	rexA	M5005_Spy0595	(+)	DNA Metabolism	DNA repair
366	embl-cds:AAZ50845	rmuC family protein	691.193	602.362	564.495	338.43	332.215	353.036	619.35	341.227	0.550944	0.0526032	0.00186362	-0.860024	2.72964	2.34756	#	*	M5005_Spy0226	M5005_Spy0226	(+)	DNA Metabolism	DNA repair
439	embl-cds:AAZ51822	recT protein	785.413	613.443	759.225	337.667	316.938	291.247	719.36	315.284	0.438284	0.118508	0.00184724	-1.19006	2.73348	3.25301	#	*	M5005_Spy1204	M5005_Spy1204	(+)	DNA Metabolism	DNA repair
464	embl-cds:AAZ51655	phage single-strand DNA binding protein	823.695	781.267	694.799	307.998	403.303	210.21	766.587	307.17	0.400699	0.632867	0.00242436	-1.31941	2.6154	3.45079	#	*	ssb1	M5005_Spy1037	(+)	DNA Metabolism	DNA repair
473	embl-cds:AAZ51326	uracil-DNA glycosylase	797.638	677.546	820.614	293.629	297.979	282.983	765.266	291.53	0.380953	0.0199657	0.00815509	-1.39232	2.08857	2.90795	#	*	ung	M5005_Spy0708	(+)	DNA Metabolism	DNA repair
538	embl-cds:AAZ51850	exodeoxyribonuclease VII small subunit	1198.34	1239.2	1022.06	278.731	239.333	215.15	1153.2	244.405	0.211936	0.14359	0.000193598	-2.2383	3.7131	8.31103	#	*	xseB	M5005_Spy1232	(+)	DNA Metabolism	DNA repair
596	embl-cds:AAZ52417	RecA	256.274	326.081	331.622	443.765	451.602	416.795	304.659	437.387	1.43566	0.317982	0.00738343	0.521716	2.13174	1.11216	#		recA	M5005_Spy1799	(+)	DNA Metabolism	DNA repair
604	embl-cds:AAZ52184	exodeoxyribonuclease V alpha chain	305.726	333.655	369.667	471.534	443.688	493.496	336.35	469.573	1.39609	0.754952	0.00474326	0.481388	2.32392	1.11871	#		recD	M5005_Spy1566	(+)	DNA Metabolism	DNA repair
631	embl-cds:AAZ51851	exodeoxyribonuclease VII large subunit	310.685	344.915	357.352	427.577	442.85	446.336	337.651	438.921	1.29993	0.291267	0.00256948	0.37843	2.59015	0.980192	#		M5005_Spy1233	M5005_Spy1233	(+)	DNA Metabolism	DNA repair
645	embl-cds:AAZ50778	DNA polymerase I	325.257	335.7	377.671	432.308	418.209	457.149	346.21	435.889	1.25903	0.671124	0.0103086	0.332314	1.9868	0.660242	#		polA	M5005_Spy0159	(+)	DNA Metabolism	DNA repair
712	embl-cds:AAZ52186	DNA polymerase IV	450.643	499.039	452.856	322.11	367.325	331.295	467.513	340.243	0.727773	0.866825	0.00371549	-0.458439	2.42998	1.114	#		dinP	M5005_Spy1568	(+)	DNA Metabolism	DNA repair
20	embl-cds:AAZ50823	sensory transduction protein kinase	96.3646	62.7553	141.185	452.097	569.902	483.425	100.102	501.808	5.01298	0.587451	0.000662533	2.32567	3.17879	7.39282	#	*	fasB	M5005_Spy0204	(+)	DNA Metabolism	DNA uptake, competence
146	embl-cds:AAZ50825	response regulator	120.53	189.176	300.338	426.384	439.043	460.126	203.348	441.851	2.17288	0.0681708	0.0110373	1.11961	1.95714	2.19123	#	*	fasA	M5005_Spy0206	(+)	DNA Metabolism	DNA uptake, competence
274	embl-cds:AAZ51730	DNA polymerase III subunit gamma/tau	261.731	258.625	333.392	433.14	432.511	413.561	284.583	426.404	1.49835	0.129435	0.00493984	0.583373	2.30629	1.34543	#	*	M5005_Spy1112	M5005_Spy1112	(+)	DNA Metabolism	DNA uptake, competence
532	embl-cds:AAZ52198	putative cytosolic protein	1208.99	1500.69	902.494	306.277	242.552	260.551	1204.06	269.793	0.22407	0.0238369	0.0312234	-2.15798	1.50552	3.24888	#	*	M5005_Spy1580	M5005_Spy1580	(+)	DNA Metabolism	DNA uptake, competence
562	embl-cds:AAZ51315	arsenate reductase family protein	1528.93	1528.2	1032.09	222.794	186.414	172.689	1363.07	193.966	0.1423	0.016187	0.0187788	-2.81299	1.72633	4.85615	#	*	arsC	M5005_Spy0697	(+)	Respiration	Electron accepting reactions
364	embl-cds:AAZ52359	glycerol dehydrogenase	752.783	643.996	549.697	367.345	364.862	343.287	648.825	358.498	0.552534	0.0333353	0.036574	-0.855865	1.43683	1.22973	#	*	gldA	M5005_Spy1741	(+)	Respiration	Electron donating reactions
49	embl-cds:AAZ52105	(3R)-hydroxymyristoyl-[acyl carrier protein] dehydratase	132.814	128.988	125.548	441.649	470.033	514.571	129.117	475.418	3.68208	0.0193675	0.00346887	1.88052	2.45981	4.62572	#	*	fabZ	M5005_Spy1487	(+)	Fatty Acids, Lipids, and Isoprenoids	Fatty acids
59	embl-cds:AAZ52113	transcriptional regulator,MarR family	126.208	192.365	141.773	533.718	539.517	526.814	153.449	533.35	3.47575	0.0653916	4.80456e-05	1.79732	4.31835	7.76146	#	*	M5005_Spy1495	M5005_Spy1495	(+)	Fatty Acids, Lipids, and Isoprenoids	Fatty acids
91	embl-cds:AAZ52151	holo-[acyl-carrier protein] synthase	166.19	251.085	156.212	469.358	495.498	599.527	191.162	521.461	2.72784	0.728723	0.00269426	1.44776	2.56956	3.72011	#	*	alr	M5005_Spy1533	(+)	Fatty Acids, Lipids, and Isoprenoids	Fatty acids
212	embl-cds:AAZ52114	enoyl-CoA hydratase	234.555	258.268	309.246	465.772	487.891	480.705	267.356	478.122	1.78833	0.16076	0.000784372	0.838616	3.10548	2.6043	#	*	phaB	M5005_Spy1496	(+)	Fatty Acids, Lipids, and Isoprenoids	Fatty acids
215	embl-cds:AAZ52110	enoyl-[acyl-carrier protein] reductase (NADH)	218.725	351.939	215.617	468.941	499.461	423.035	262.094	463.812	1.76964	0.392744	0.0158042	0.823458	1.80123	1.48323	#	*	fabK	M5005_Spy1492	(+)	Fatty Acids, Lipids, and Isoprenoids	Fatty acids
280	embl-cds:AAZ52109	malonyl-CoA-[acyl-carrier-protein] transacylase	244.552	276.99	334.068	437.444	416.335	421.598	285.203	425.125	1.4906	0.111035	0.00652924	0.575897	2.18514	1.25841	#	*	fabD	M5005_Spy1491	(+)	Fatty Acids, Lipids, and Isoprenoids	Fatty acids
371	embl-cds:AAZ52106	biotin carboxyl carrier protein of acetyl-CoA carboxylase	716.824	652.666	728.829	379.214	351.746	415.347	699.44	382.102	0.546298	0.7553	0.000450154	-0.872241	3.34664	2.91908	#	*	accB	M5005_Spy1488	(+)	Fatty Acids, Lipids, and Isoprenoids	Fatty acids
385	embl-cds:AAZ52108	3-oxoacyl-[acyl-carrier protein] reductase	603.492	698.518	654.938	379.134	338.618	297.201	652.316	338.318	0.518641	0.851727	0.000976737	-0.947192	3.01022	2.85126	#	*	M5005_Spy1490	M5005_Spy1490	(+)	Fatty Acids, Lipids, and Isoprenoids	Fatty acids
390	embl-cds:AAZ52102	acetyl-coenzyme A carboxylase carboxyl transferase subunit alpha	622.647	745.522	565.597	333.303	332.767	326.031	644.589	330.701	0.513041	0.00387792	0.0272346	-0.962853	1.56488	1.50675	#	*	accD	M5005_Spy1484	(+)	Fatty Acids, Lipids, and Isoprenoids	Fatty acids
534	embl-cds:AAZ51514	biotin carboxyl carrier protein of oxaloacetate decarboxylase	952.264	1030.14	899.457	215.963	244.909	181.142	960.619	214.005	0.222778	0.381735	5.99227e-05	-2.16632	4.22241	9.14709	#	*	M5005_Spy0896	M5005_Spy0896	(+)	Fatty Acids, Lipids, and Isoprenoids	Fatty acids
456	embl-cds:AAZ51965	D-beta-hydroxybutyrate dehydrogenase	788.891	707.776	677.253	321.134	313.248	267.752	724.64	300.712	0.414981	0.399237	0.000339451	-1.26888	3.46922	4.40204	#	*	M5005_Spy1347	M5005_Spy1347	(+)	Fatty Acids, Lipids, and Isoprenoids	Fatty Acids, Lipids, and Isoprenoids - no subcategory
119	embl-cds:AAZ52361	formate acetyltransferase	171.281	212.815	210.198	464.172	469.343	497.779	198.098	477.098	2.40839	0.754088	8.09807e-05	1.26807	4.09162	5.18846	#	*	pflD	M5005_Spy1743	(+)	Carbohydrates	Fermentation
241	embl-cds:AAZ50937	pyruvate formate-lyase activating enzyme	225.822	282.248	333.816	434.666	439.709	513.517	280.629	462.631	1.64855	0.800808	0.010666	0.721198	1.972	1.4222	#	*	pflC	M5005_Spy0318	(+)	Carbohydrates	Fermentation
7	embl-cds:AAZ51442	2-amino-4-hydroxy-6-hydroxymethyldihydropteridine pyrophosphokinase	57.175	61.5795	91.2398	504.915	509.774	522.801	69.9981	512.496	7.32158	0.398976	3.1817e-06	2.87215	5.49734	15.7892	#	*	folK	M5005_Spy0824	(+)	Cofactors, Vitamins, Prosthetic Groups, Pigments	Folate and pterines
67	embl-cds:AAZ51713	putative cytosolic protein	162.291	142.496	154.668	494.404	518.433	539.307	153.152	517.381	3.37823	0.329769	1.37061e-05	1.75627	4.86309	8.54087	#	*	M5005_Spy1095	M5005_Spy1095	(+)	Cofactors, Vitamins, Prosthetic Groups, Pigments	Folate and pterines
77	embl-cds:AAZ50630	tRNA(Ile)-lysidine synthetase	103.538	67.4265	276.343	414.085	468.021	496.416	149.102	459.507	3.08182	0.246028	0.0107487	1.62378	1.96864	3.19665	#	*	tilS	M5005_Spy0011	(+)	Cofactors, Vitamins, Prosthetic Groups, Pigments	Folate and pterines
303	embl-cds:AAZ51306	thymidylate synthase	357.521	343.723	335.062	440.761	435.7	432.829	345.435	436.43	1.26342	0.22333	0.000195216	0.337335	3.70948	1.25134	#	*	thyA	M5005_Spy0688	(+)	Cofactors, Vitamins, Prosthetic Groups, Pigments	Folate and pterines
324	embl-cds:AAZ51439	GTP cyclohydrolase I	555.158	574.147	575.573	373.887	374.664	360.328	568.293	369.627	0.650416	0.666958	1.60797e-05	-0.620565	4.79372	2.97482	#	*	folE	M5005_Spy0821	(+)	Cofactors, Vitamins, Prosthetic Groups, Pigments	Folate and pterines
355	embl-cds:AAZ50632	cell division protein	597.232	609.108	583.324	372.203	364.603	315.152	596.554	350.653	0.587797	0.295781	0.000221986	-0.766611	3.65367	2.80095	#	*	ftsH	M5005_Spy0013	(+)	Cofactors, Vitamins, Prosthetic Groups, Pigments	Folate and pterines
413	embl-cds:AAZ51307	dihydrofolate reductase	786.259	723.988	662.862	392.513	339.256	290.809	724.369	340.86	0.47056	0.809386	0.0011471	-1.08755	2.9404	3.19782	#	*	dyr	M5005_Spy0689	(+)	Cofactors, Vitamins, Prosthetic Groups, Pigments	Folate and pterines
634	embl-cds:AAZ50631	hypoxanthine-guanine phosphoribosyltransferase	347.701	279.805	353.277	416.675	403.496	450.066	326.927	423.412	1.29513	0.512342	0.0243715	0.373092	1.61312	0.601842	#		M5005_Spy0012	M5005_Spy0012	(+)	Cofactors, Vitamins, Prosthetic Groups, Pigments	Folate and pterines
718	embl-cds:AAZ51459	glutamine amidotransferase, class I	568.493	526.244	475.691	406.672	388.848	331.331	523.476	375.617	0.717544	0.835968	0.0136405	-0.478861	1.86517	0.893158	#		M5005_Spy0841	M5005_Spy0841	(+)	Cofactors, Vitamins, Prosthetic Groups, Pigments	Folate and pterines
68	embl-cds:AAZ51887	aspartate--ammonia ligase	142.803	114.603	205.876	513.947	492.67	554.761	154.427	520.459	3.37026	0.62624	0.000356476	1.75286	3.44797	6.0438	#	*	asnA	M5005_Spy1269	(+)	Amino Acids and Derivatives	Glutamine, glutamate, aspartate, asparagine; ammonia assimilation
144	embl-cds:AAZ51155	aspartate aminotransferase	212.158	238.022	222.479	502.474	488.78	478.441	224.219	489.898	2.18491	0.923213	1.31332e-05	1.12757	4.88163	5.50438	#	*	aspC	M5005_Spy0537	(+)	Amino Acids and Derivatives	Glutamine, glutamate, aspartate, asparagine; ammonia assimilation
172	embl-cds:AAZ52134	L-asparaginase	197.066	164.185	287.321	414.803	379.514	502.807	216.191	432.374	1.99997	0.995916	0.0141305	0.999977	1.84984	1.8498	#	*	asnB	M5005_Spy1516	(+)	Amino Acids and Derivatives	Glutamine, glutamate, aspartate, asparagine; ammonia assimilation
273	embl-cds:AAZ52131	aspartate aminotransferase	290.234	261.706	321.112	449.013	424.576	437.62	291.017	437.07	1.50187	0.289716	0.00140643	0.586759	2.85188	1.67337	#	*	M5005_Spy1513	M5005_Spy1513	(+)	Amino Acids and Derivatives	Glutamine, glutamate, aspartate, asparagine; ammonia assimilation
244	embl-cds:AAZ51227	phosphoglycerol transferase	296.676	273.091	270.129	447.045	462.746	466.552	279.965	458.781	1.63871	0.671285	6.47251e-05	0.712559	4.18893	2.98486	#	*	M5005_Spy0609	M5005_Spy0609	(+)	Cell Wall and Capsule	Gram-Positive cell wall components
289	embl-cds:AAZ51688	protein precursor	317.478	332.175	274.987	418.908	428.024	467.676	308.213	438.203	1.42175	0.865068	0.0046494	0.507669	2.3326	1.18419	#	*	dltD	M5005_Spy1070	(+)	Cell Wall and Capsule	Gram-Positive cell wall components
360	embl-cds:AAZ51299	two-component system histidine kinase	665.149	755.929	518.582	339.446	369.21	393.602	646.553	367.419	0.568274	0.0975712	0.0169986	-0.815341	1.76959	1.44282	#	*	M5005_Spy0681	M5005_Spy0681	(+)	Cell Wall and Capsule	Gram-Positive cell wall components
373	embl-cds:AAZ51240	phosphoglycerol transferase	656.547	671.848	579.937	360.021	344.948	321.396	636.11	342.122	0.537834	0.270296	0.000653861	-0.894768	3.18451	2.8494	#	*	M5005_Spy0622	M5005_Spy0622	(+)	Cell Wall and Capsule	Gram-Positive cell wall components
190	embl-cds:AAZ51383	coproporphyrinogen oxidase	236.605	248.435	231.01	474.289	434.343	469.929	238.683	459.52	1.92523	0.283001	8.54944e-05	0.945032	4.06806	3.84445	#	*	hemN	M5005_Spy0765	(+)	Stress Response	Heat shock
233	embl-cds:AAZ50924	putative phosphoesterase	312.269	275.592	312.132	514.458	481.077	524.085	299.998	506.54	1.68848	0.934425	0.000318878	0.755724	3.49638	2.6423	#	*	M5005_Spy0305	M5005_Spy0305	(+)	Stress Response	Heat shock
143	embl-cds:AAZ52396	formiminoglutamase	170.736	182.494	258.125	413.244	419.896	506.396	203.785	446.512	2.1911	0.908797	0.00394088	1.13165	2.40441	2.72095	#	*	hutG	M5005_Spy1778	(+)	Amino Acids and Derivatives	Histidine Metabolism
564	embl-cds:AAZ52390	glutamate formiminotransferase	1249.85	1759.9	1342.41	158.428	223.518	195.686	1450.72	192.544	0.132723	0.0284788	0.0141805	-2.91351	1.84831	5.38507	#	*	M5005_Spy1772	M5005_Spy1772	(+)	Amino Acids and Derivatives	Histidine Metabolism
38	embl-cds:AAZ51239	LSU ribosomal protein L20P	127.273	124.376	115.606	448.126	471.415	538.153	122.419	485.898	3.96916	0.0332398	0.00487376	1.98883	2.31214	4.59845	#	*	rplT	M5005_Spy0621	(+)	Virulence, Disease and Defense	Invasion and intracellular resistance
198	embl-cds:AAZ50703	DNA-directed RNA polymerase beta' chain	240.715	249.41	262.326	456.327	458.303	474.175	250.817	462.935	1.84571	0.894757	1.49194e-05	0.884175	4.82625	4.26725	#	*	rpoC	M5005_Spy0084	(+)	Virulence, Disease and Defense	Invasion and intracellular resistance
342	embl-cds:AAZ51237	bacterial protein translation initiation factor 3	501.159	563.162	592.505	344.517	324.002	336.347	552.275	334.955	0.606501	0.0935031	0.00140196	-0.721419	2.85326	2.0584	#	*	infC	M5005_Spy0619	(+)	Virulence, Disease and Defense	Invasion and intracellular resistance
452	embl-cds:AAZ50827	60 kDa inner membrane protein YIDC	722.016	649.625	542.712	267.752	292.8	250.035	638.118	270.196	0.423426	0.107385	0.00234846	-1.23982	2.62922	3.25975	#	*	M5005_Spy0208	M5005_Spy0208	(+)	Virulence, Disease and Defense	Invasion and intracellular resistance
469	embl-cds:AAZ51727	internalin protein	955.534	877.916	628.176	345.114	324.248	296.696	820.542	322.019	0.392447	0.0395183	0.0348393	-1.34943	1.45793	1.96737	#	*	inlA	M5005_Spy1109	(+)	Virulence, Disease and Defense	Invasion and intracellular resistance
618	embl-cds:AAZ51126	protein translation elongation factor Tu	351.784	360.951	332.437	439.551	453.42	501.562	348.391	464.845	1.33426	0.333398	0.00481081	0.416043	2.31778	0.964296	#		M5005_Spy0508	M5005_Spy0508	(+)	Virulence, Disease and Defense	Invasion and intracellular resistance
713	embl-cds:AAZ50702	DNA-directed RNA polymerase beta chain	473.7	491.219	539.088	364.061	365.623	360.025	501.336	363.237	0.724537	0.0144618	0.0188378	-0.464868	1.72497	0.801884	#		rpoB	M5005_Spy0083	(+)	Virulence, Disease and Defense	Invasion and intracellular resistance
173	embl-cds:AAZ51055	Zn-dependent hydrolase	155.384	256.218	278.046	452.375	460.236	464.465	229.883	459.025	1.99678	0.017431	0.0252691	0.997675	1.59741	1.5937	#	*	vicX	M5005_Spy0437	(+)	Iron acquisition and metabolism	Iron acquisition and metabolism - no subcategory
213	embl-cds:AAZ51053	two-component response regulator	202.9	268.022	294.33	473.443	457.23	433.572	255.084	454.748	1.78274	0.307199	0.0024981	0.834097	2.60239	2.17065	#	*	vicR	M5005_Spy0435	(+)	Iron acquisition and metabolism	Iron acquisition and metabolism - no subcategory
359	embl-cds:AAZ51403	two-component response regulator	645.573	475.873	530.281	281.291	345.599	314.258	550.576	313.716	0.569796	0.242109	0.011345	-0.811482	1.9452	1.57849	#	*	M5005_Spy0785	M5005_Spy0785	(+)	Iron acquisition and metabolism	Iron acquisition and metabolism - no subcategory
490	embl-cds:AAZ52148	putative Fe3+-siderophore transport protein	944.652	902.981	673.463	305.526	316.805	268.228	840.365	296.853	0.353242	0.0588317	0.00314965	-1.50127	2.50174	3.75578	#	*	M5005_Spy1530	M5005_Spy1530	(+)	Iron acquisition and metabolism	Iron acquisition and metabolism - no subcategory
48	embl-cds:AAZ52294	undecaprenyl pyrophosphate synthetase	83.6033	94.6606	202.009	494.658	483.245	432.702	126.758	470.202	3.70946	0.40532	0.00125007	1.89121	2.90307	5.4903	#	*	uppS	M5005_Spy1676	(+)	Fatty Acids, Lipids, and Isoprenoids	Isoprenoids
53	embl-cds:AAZ51303	isopentenyl-diphosphate delta-isomerase	131.99	196.296	202.489	603.954	613.919	692.116	176.925	636.663	3.5985	0.790615	0.000213069	1.84739	3.67148	6.78267	#	*	M5005_Spy0685	M5005_Spy0685	(+)	Fatty Acids, Lipids, and Isoprenoids	Isoprenoids
169	embl-cds:AAZ51304	3-hydroxy-3-methylglutaryl-coenzyme A reductase	219.383	198.557	306.076	459.151	473.207	519.705	241.339	484.021	2.00557	0.471997	0.00298577	1.00401	2.52494	2.53507	#	*	M5005_Spy0686	M5005_Spy0686	(+)	Fatty Acids, Lipids, and Isoprenoids	Isoprenoids
232	embl-cds:AAZ51305	hydroxymethylglutaryl-CoA synthase	272.133	284.443	303.834	486.881	494.024	485.626	286.803	488.844	1.70446	0.148723	3.0012e-05	0.769311	4.5227	3.47937	#	*	mvaS.1	M5005_Spy0687	(+)	Fatty Acids, Lipids, and Isoprenoids	Isoprenoids
733	embl-cds:AAZ51300	mevalonate kinase	453.664	563.491	636.405	403.182	366.734	332.823	551.187	367.58	0.666888	0.255275	0.0320077	-0.584485	1.49475	0.873655	#		mvaK1	M5005_Spy0682	(+)	Fatty Acids, Lipids, and Isoprenoids	Isoprenoids
101	embl-cds:AAZ51552	lipoate-protein ligase A	205.429	110.432	219.918	467.252	385.632	515.344	178.593	456.076	2.55372	0.902637	0.0055833	1.3526	2.25311	3.04756	#	*	M5005_Spy0934	M5005_Spy0934	(+)	Cofactors, Vitamins, Prosthetic Groups, Pigments	Lipoic acid
130	embl-cds:AAZ51376	lipoate-protein ligase A	177.283	214.115	245.159	489.07	472	503.783	212.186	488.284	2.30121	0.359491	0.000218266	1.20239	3.66101	4.40198	#	*	lplB	M5005_Spy0758	(+)	Cofactors, Vitamins, Prosthetic Groups, Pigments	Lipoic acid
46	embl-cds:AAZ51063	S-adenosylmethionine synthetase	147.358	144.73	173.814	506.081	543.418	692.297	155.301	580.599	3.73855	0.0519384	0.00179756	1.90248	2.74532	5.2229	#	*	metK1	M5005_Spy0445	(+)	Amino Acids and Derivatives	Lysine, threonine, methionine, and cysteine
115	embl-cds:AAZ51967	autoinducer-2 production protein	178.88	176.179	153.425	371.882	396.188	467.932	169.495	412.001	2.43076	0.145382	0.00126313	1.28141	2.89855	3.71422	#	*	luxS	M5005_Spy1349	(+)	Amino Acids and Derivatives	Lysine, threonine, methionine, and cysteine
269	embl-cds:AAZ51726	S-adenosylmethionine synthetase	301.642	285.796	276.17	429.444	456.977	437.969	287.87	441.463	1.53355	0.908712	0.000153495	0.616878	3.8139	2.35271	#	*	metK2	M5005_Spy1108	(+)	Amino Acids and Derivatives	Lysine, threonine, methionine, and cysteine
404	embl-cds:AAZ50890	ABC transporter substrate-binding protein	623.476	812.255	574.467	318.334	338.984	337.272	670.066	331.53	0.494772	0.0165241	0.0419062	-1.01516	1.37772	1.39861	#	*	M5005_Spy0271	M5005_Spy0271	(+)	Amino Acids and Derivatives	Lysine, threonine, methionine, and cysteine
406	embl-cds:AAZ51342	cystathionine beta-lyase/cystathionine gamma-lyase	820.618	608.963	571.282	318.094	270.292	394.799	666.954	327.728	0.491381	0.358495	0.0166713	-1.02509	1.77803	1.82264	#	*	M5005_Spy0724	M5005_Spy0724	(+)	Amino Acids and Derivatives	Lysine, threonine, methionine, and cysteine
693	embl-cds:AAZ51947	cysteine synthase	432.237	532.423	503.485	394.058	382.576	408.601	489.382	395.079	0.807302	0.120272	0.0372512	-0.30882	1.42886	0.44126	#		cysM	M5005_Spy1329	(+)	Amino Acids and Derivatives	Lysine, threonine, methionine, and cysteine
10	embl-cds:AAZ52462	cobalt transport protein	99.2734	64.6496	67.4802	469.658	532.689	533.484	77.1344	511.943	6.63703	0.432079	5.35104e-05	2.73054	4.27156	11.6637	#	*	cbiQ	M5005_Spy1844	(+)	Membrane Transport	Membrane Transport - no subcategory
238	embl-cds:AAZ52464	cobalt transport ATP-binding protein	293.928	269.819	305.768	472.905	482.162	499.898	289.838	484.988	1.67331	0.718408	0.000122339	0.742702	3.91243	2.90577	#	*	cbiO1	M5005_Spy1846	(+)	Membrane Transport	Membrane Transport - no subcategory
227	embl-cds:AAZ51279	1-phosphofructokinase	230.303	296.151	304.497	507.478	449.724	471.23	276.984	476.144	1.71903	0.680573	0.00232095	0.781597	2.63433	2.05899	#	*	fruB	M5005_Spy0661	(+)	Carbohydrates	Monosaccharides
235	embl-cds:AAZ51278	fructose repressor	249.48	259.705	178.075	321.284	438.566	398.05	229.086	385.967	1.68481	0.7158	0.0216704	0.752584	1.66413	1.2524	#	*	fruR	M5005_Spy0660	(+)	Carbohydrates	Monosaccharides
472	embl-cds:AAZ51738	phosphoenolpyruvate-protein phosphotransferase	770.125	751.643	721.636	304.5	297.072	258.859	747.801	286.81	0.383538	0.999248	2.09437e-05	-1.38256	4.67895	6.46892	#	*	pstI	M5005_Spy1120	(+)	Carbohydrates	Monosaccharides
586	embl-cds:AAZ50775	metal-dependent hydrolase	265.472	262.434	371.412	457.014	492.055	398.054	299.773	449.041	1.49794	0.738926	0.0297083	0.582978	1.52712	0.890278	#		M5005_Spy0156	M5005_Spy0156	(+)	Carbohydrates	Monosaccharides
619	embl-cds:AAZ51559	nucleoside transport ATP-binding protein	328.637	260.464	363.382	412.127	416.628	438.365	317.494	422.373	1.33033	0.134013	0.0285331	0.411787	1.54465	0.636066	#		M5005_Spy0941	M5005_Spy0941	(+)	Carbohydrates	Monosaccharides
665	embl-cds:AAZ52100	putative cytosolic protein	438.278	426.178	395.657	459.135	499.479	533.293	420.038	497.302	1.18395	0.518504	0.0361395	0.243603	1.44202	0.35128	#		manO	M5005_Spy1482	(+)	Carbohydrates	Monosaccharides
397	embl-cds:AAZ51676	maltose/maltodextrin-binding protein	663.433	644.838	647.539	358.164	319.236	311.055	651.936	329.485	0.505394	0.274855	3.27579e-05	-0.984518	4.48468	4.41525	#	*	malE	M5005_Spy1058	(+)	Motility and Chemotaxis	Motility and Chemotaxis - no subcategory
501	embl-cds:AAZ51685	maltose/maltodextrin-binding protein	930.567	883.983	848.137	293.96	278.478	291.31	887.562	287.916	0.32439	0.0771704	1.61019e-05	-1.6242	4.79312	7.78498	#	*	malX	M5005_Spy1067	(+)	Motility and Chemotaxis	Motility and Chemotaxis - no subcategory
26	embl-cds:AAZ50882	nicotinate-nucleotide adenylyltransferase	123.387	75.4987	133.278	482.166	439.329	620.831	110.721	514.109	4.64327	0.191831	0.00218944	2.21514	2.65967	5.89154	#	*	nadD	M5005_Spy0263	(+)	Cofactors, Vitamins, Prosthetic Groups, Pigments	NAD and NADP
152	embl-cds:AAZ52418	colligrin	224.02	198.096	247.61	479.331	461.687	464.776	223.242	468.598	2.09906	0.252904	8.83949e-05	1.06974	4.05357	4.33627	#	*	cinA	M5005_Spy1800	(+)	Cofactors, Vitamins, Prosthetic Groups, Pigments	NAD and NADP
251	embl-cds:AAZ51781	transcriptional regulator, biotin repressor family	287.255	314.125	349.306	485.166	458.902	591.106	316.895	511.725	1.61481	0.330114	0.0116395	0.691362	1.93406	1.33714	#	*	M5005_Spy1163	M5005_Spy1163	(+)	Cofactors, Vitamins, Prosthetic Groups, Pigments	NAD and NADP
252	embl-cds:AAZ51316	purine nucleoside phosphorylase	282.729	256.744	307.764	463.279	454.643	438.508	282.412	452.143	1.60101	0.39085	0.000494389	0.678978	3.30593	2.24465	#	*	punA	M5005_Spy0698	(+)	Cofactors, Vitamins, Prosthetic Groups, Pigments	NAD and NADP
615	embl-cds:AAZ51466	ATP-NAD kinase	293.604	296.387	346.501	407.715	433.014	427.57	312.164	422.766	1.35431	0.333451	0.00419558	0.437557	2.37721	1.04016	#		M5005_Spy0848	M5005_Spy0848	(+)	Cofactors, Vitamins, Prosthetic Groups, Pigments	NAD and NADP
121	embl-cds:AAZ50983	5'-methylthioadenosine nucleosidase/S-adenosylhomocysteine nucleosidase	204.321	207.534	231.638	520.837	522.309	499.36	214.497	514.169	2.39709	0.850718	1.23217e-05	1.26128	4.90933	6.19205	#	*	pfs	M5005_Spy0365	(+)	Nucleosides and Nucleotides	Nucleosides and Nucleotides - no subcategory
307	embl-cds:AAZ52411	anaerobic ribonucleoside-triphosphate reductase	494.327	511.441	490.518	371.67	368.582	395.173	498.762	378.475	0.758828	0.739916	0.000341048	-0.398154	3.46718	1.38047	#	*	nrdD	M5005_Spy1793	(+)	Nucleosides and Nucleotides	Nucleosides and Nucleotides - no subcategory
447	embl-cds:AAZ51740	glutaredoxin	792.466	993.368	690.574	380.611	348.532	334.533	825.469	354.559	0.429524	0.0459357	0.0313958	-1.21919	1.50313	1.8326	#	*	nrdH	M5005_Spy1122	(+)	Nucleosides and Nucleotides	Nucleosides and Nucleotides - no subcategory
592	embl-cds:AAZ50903	putative regulatory protein	329.547	325.963	242.788	452.281	417.948	435.921	299.433	435.383	1.45403	0.218075	0.0105946	0.540054	1.97492	1.06656	#		M5005_Spy0284	M5005_Spy0284	(+)	Nucleosides and Nucleotides	Nucleosides and Nucleotides - no subcategory
646	embl-cds:AAZ51741	ribonucleoside-diphosphate reductase alpha chain	311.572	324.067	360.22	427.724	418.527	401.65	331.953	415.967	1.25309	0.43012	0.0069682	0.32549	2.15688	0.702042	#		nrdE.2	M5005_Spy1123	(+)	Nucleosides and Nucleotides	Nucleosides and Nucleotides - no subcategory
723	embl-cds:AAZ52407	anaerobic ribonucleoside-triphosphate reductase activating protein	519.604	513.386	461.576	389.548	359.022	302.828	498.188	350.466	0.703481	0.688149	0.00923409	-0.507417	2.03461	1.03239	#		nrdG	M5005_Spy1789	(+)	Nucleosides and Nucleotides	Nucleosides and Nucleotides - no subcategory
612	embl-cds:AAZ51852	methylenetetrahydrofolate dehydrogenase (NADP+)/methenyltetrahydrofolate cyclohydrolase	289.446	335.659	364.195	404.313	451.493	488.98	329.767	448.262	1.35933	0.883002	0.0224503	0.442897	1.64878	0.730238	#		folD	M5005_Spy1234	(+)	Carbohydrates	One-carbon Metabolism
126	embl-cds:AAZ51528	(citrate [pro-3S]-lyase)-ligase	175.307	194.515	221.209	480.555	396.298	500.957	197.01	459.27	2.3312	0.294442	0.00164012	1.22107	2.78512	3.40083	#	*	citC	M5005_Spy0910	(+)	Carbohydrates	Organic acids
681	embl-cds:AAZ51525	citrate lyase alpha chain/citrate CoA-transferase	449.496	429.299	420.091	370.986	375.598	390.039	432.962	378.874	0.875075	0.607965	0.00653263	-0.192521	2.18491	0.420642	#		citF	M5005_Spy0907	(+)	Carbohydrates	Organic acids
74	embl-cds:AAZ51473	glycine betaine transport ATP-binding protein	132.774	164.777	197.07	513.582	547.841	538.222	164.874	533.215	3.23408	0.46402	6.41662e-05	1.69336	4.19269	7.09972	#	*	proV	M5005_Spy0855	(+)	Stress Response	Osmotic stress
426	embl-cds:AAZ50777	glycine betaine-binding protein/glycine betaine transport system permease protein	694.491	842.019	603.208	331.53	324.953	309.684	713.239	322.055	0.451539	0.0171512	0.029304	-1.14708	1.53307	1.75855	#	*	opuABC	M5005_Spy0158	(+)	Stress Response	Osmotic stress
661	embl-cds:AAZ51474	glycine betaine transport system permease protein	364.318	376.829	336.61	463.755	404.631	421.676	359.252	430.021	1.19699	0.627716	0.0289332	0.259409	1.5386	0.399128	#		M5005_Spy0856	M5005_Spy0856	(+)	Stress Response	Osmotic stress
113	embl-cds:AAZ51151	hydroxyacylglutathione hydrolase	190.803	189.58	224.486	512.559	502.258	458.179	201.623	490.999	2.43523	0.639753	0.000138543	1.28406	3.85842	4.95444	#	*	M5005_Spy0533	M5005_Spy0533	(+)	Stress Response	Oxidative stress
149	embl-cds:AAZ51763	superoxide dismutase	223.495	307.537	214.888	505.811	484.444	596.922	248.64	529.059	2.12781	0.846803	0.00349497	1.08937	2.45656	2.6761	#	*	sodA	M5005_Spy1145	(+)	Stress Response	Oxidative stress
337	embl-cds:AAZ50780	ferric uptake regulation protein	578.555	594.665	471.404	363.096	336.648	312.791	548.208	337.512	0.615663	0.247244	0.00698728	-0.699787	2.15569	1.50853	#	*	perR	M5005_Spy0161	(+)	Stress Response	Oxidative stress
387	embl-cds:AAZ51460	redox-sensitive transcriptional regulator Rex	597.517	685.805	633.107	361.237	326.763	297.976	638.81	328.658	0.514486	0.674114	0.000596592	-0.958797	3.22432	3.09147	#	*	M5005_Spy0842	M5005_Spy0842	(+)	Stress Response	Oxidative stress
656	embl-cds:AAZ51547	SIR2 family protein	355.293	324.601	391.66	473.989	413.141	417.108	357.185	434.746	1.21715	0.986001	0.0483252	0.283502	1.31583	0.373039	#		M5005_Spy0929	M5005_Spy0929	(+)	Stress Response	Oxidative stress
705	embl-cds:AAZ52414	endonuclease involved in recombination	470.97	504.494	493.583	400.443	354.848	379.116	489.683	378.136	0.772206	0.719407	0.00247467	-0.372943	2.60648	0.972069	#		M5005_Spy1796	M5005_Spy1796	(+)	Stress Response	Oxidative stress
625	embl-cds:AAZ51242	3-dehydroquinate dehydratase	351.931	344.64	335.935	463.084	485.963	408.217	344.169	452.421	1.31453	0.0772419	0.0100211	0.394551	1.99908	0.78874	#		aroD	M5005_Spy0624	(+)	Metabolism of Aromatic Compounds	Peripheral pathways for catabolism of aromatic compounds
674	embl-cds:AAZ51921	shikimate 5-dehydrogenase	417.68	377.717	368.081	438.985	448.345	427.422	387.826	438.251	1.13002	0.274102	0.0367536	0.176347	1.4347	0.253006	#		aroE	M5005_Spy1303	(+)	Metabolism of Aromatic Compounds	Peripheral pathways for catabolism of aromatic compounds
14	embl-cds:AAZ52039	phage infection protein	80.4371	91.0045	99.1571	453.15	470.524	559.486	90.1996	494.387	5.48103	0.0527197	0.000266754	2.45445	3.57389	8.77192	#	*	M5005_Spy1421	M5005_Spy1421	(+)	Phages, Prophages, Transposable elements, Plasmids	Phages, Prophages
60	embl-cds:AAZ51636	phage protein	159.991	128.228	127.691	449.089	538.902	455.117	138.637	481.036	3.46976	0.239006	0.000376764	1.79484	3.42393	6.1454	#	*	M5005_Spy1018	M5005_Spy1018	(+)	Phages, Prophages, Transposable elements, Plasmids	Phages, Prophages
88	embl-cds:AAZ50782	3'-phosphoadenosine 5'-phosphosulfate sulfotransferase	167.5	148.982	211.841	440.68	423.942	586.626	176.108	483.749	2.7469	0.230552	0.00498942	1.4578	2.30195	3.35579	#	*	M5005_Spy0163	M5005_Spy0163	(+)	Phages, Prophages, Transposable elements, Plasmids	Phages, Prophages
236	embl-cds:AAZ52059	phage terminase small subunit	294.409	368.011	236.093	424.375	525.73	556.383	299.504	502.163	1.67665	0.955922	0.0213735	0.745578	1.67013	1.24521	#	*	M5005_Spy1441	M5005_Spy1441	(+)	Phages, Prophages, Transposable elements, Plasmids	Phages, Prophages
250	embl-cds:AAZ52052	phage protein	311.059	272.742	214.791	416.701	452.333	420.815	266.197	429.949	1.61515	0.278492	0.00558252	0.691671	2.25317	1.55845	#	*	M5005_Spy1434	M5005_Spy1434	(+)	Phages, Prophages, Transposable elements, Plasmids	Phages, Prophages
437	embl-cds:AAZ52044	phage protein	832.59	649.717	618.919	296.833	333.066	293.939	700.409	307.946	0.439666	0.0688086	0.00444158	-1.18552	2.35246	2.78889	#	*	M5005_Spy1426	M5005_Spy1426	(+)	Phages, Prophages, Transposable elements, Plasmids	Phages, Prophages
483	embl-cds:AAZ50783	parB-like nuclease	1101.89	925.95	737.389	317.749	325.585	363.388	921.742	335.574	0.364065	0.0352175	0.0289192	-1.45773	1.53881	2.24318	#	*	M5005_Spy0164	M5005_Spy0164	(+)	Phages, Prophages, Transposable elements, Plasmids	Phages, Prophages
617	embl-cds:AAZ52057	portal protein	413.515	304.916	363.468	463.366	510.385	470.055	360.633	481.268	1.33451	0.359302	0.0253116	0.41631	1.59668	0.664713	#		M5005_Spy1439	M5005_Spy1439	(+)	Phages, Prophages, Transposable elements, Plasmids	Phages, Prophages
32	embl-cds:AAZ50640	acyl carrier protein	177.229	115.417	308.292	826.143	757.126	974.047	200.313	852.439	4.25554	0.88252	0.00159374	2.08934	2.79758	5.8451	#	*	acpP.2	M5005_Spy0021	(+)	Fatty Acids, Lipids, and Isoprenoids	Phospholipids
73	embl-cds:AAZ50813	glycerol-3-phosphate dehydrogenase [NAD(P)+]	138.236	134.961	178.018	509.636	489.116	476.466	150.405	491.739	3.26944	0.655667	3.53049e-05	1.70904	4.45217	7.60894	#	*	gpsA	M5005_Spy0194	(+)	Fatty Acids, Lipids, and Isoprenoids	Phospholipids
300	embl-cds:AAZ51767	1-acyl-sn-glycerol-3-phosphate acyltransferase	325.393	328.129	319.016	420.368	448.19	409.982	324.179	426.18	1.31464	0.106099	0.00096014	0.394672	3.01767	1.19099	#	*	M5005_Spy1149	M5005_Spy1149	(+)	Fatty Acids, Lipids, and Isoprenoids	Phospholipids
372	embl-cds:AAZ52220	putative kinase related to hydroxyacetone kinase	745.926	650.706	542.919	384.361	369.627	303.943	646.517	352.644	0.545452	0.301763	0.00989655	-0.874477	2.00452	1.7529	#	*	M5005_Spy1602	M5005_Spy1602	(+)	Fatty Acids, Lipids, and Isoprenoids	Phospholipids
461	embl-cds:AAZ50658	alcohol dehydrogenase/acetaldehyde dehydrogenase (acetylating)	698.111	818.777	627.663	311.686	294.731	271.193	714.85	292.537	0.409228	0.084788	0.00177331	-1.28902	2.75122	3.54638	#	*	adh2	M5005_Spy0039	(+)	Fatty Acids, Lipids, and Isoprenoids	Phospholipids
565	embl-cds:AAZ50659	alcohol dehydrogenase	1203.88	1162.15	1035.38	147.501	149.55	147.764	1133.8	148.271	0.130773	0.000322688	0.00262899	-2.93486	2.58021	7.57255	#	*	adhA	M5005_Spy0040	(+)	Fatty Acids, Lipids, and Isoprenoids	Phospholipids
568	embl-cds:AAZ52111	acyl carrier protein	1576.82	2068.78	1001.25	138.445	175.44	111.295	1548.95	141.727	0.0914985	0.00723646	0.044393	-3.45011	1.35269	4.66691	#	*	acpP	M5005_Spy1493	(+)	Fatty Acids, Lipids, and Isoprenoids	Phospholipids
709	embl-cds:AAZ50639	fatty acid/phospholipid synthesis protein	506.421	435.661	553.683	390.972	357.311	361.271	498.588	369.851	0.741798	0.175068	0.0230474	-0.430903	1.63738	0.70555	#		plsX	M5005_Spy0020	(+)	Fatty Acids, Lipids, and Isoprenoids	Phospholipids
728	embl-cds:AAZ51544	cardiolipin synthetase	659.556	542.439	485.286	387.539	400.264	354.354	562.427	380.719	0.676923	0.132913	0.0267075	-0.562937	1.57337	0.885707	#		M5005_Spy0926	M5005_Spy0926	(+)	Fatty Acids, Lipids, and Isoprenoids	Phospholipids
202	embl-cds:AAZ51570	phosphate transport ATP-binding protein	245.615	272.739	271.298	465.021	483.71	496.807	263.218	481.846	1.8306	0.954333	6.7968e-05	0.872316	4.1677	3.63555	#	*	pstB2	M5005_Spy0952	(+)	Phosphorus Metabolism	Phosphorus Metabolism - no subcategory
458	embl-cds:AAZ51573	phosphate-binding protein	720.962	818.484	718.096	318.17	316.816	300.645	752.514	311.877	0.414447	0.0565715	0.000192329	-1.27074	3.71595	4.72202	#	*	pstS	M5005_Spy0955	(+)	Phosphorus Metabolism	Phosphorus Metabolism - no subcategory
528	embl-cds:AAZ51572	phosphate transport system permease protein	1276.76	1062.54	880.224	262.753	280.647	213.19	1073.17	252.197	0.235001	0.060134	0.00212794	-2.08926	2.67204	5.5826	#	*	pstC	M5005_Spy0954	(+)	Phosphorus Metabolism	Phosphorus Metabolism - no subcategory
628	embl-cds:AAZ51004	phoH protein	293.914	318.404	350.06	419.413	439.59	399.575	320.793	419.526	1.30778	0.671277	0.0077514	0.387119	2.11062	0.817062	#		phoH	M5005_Spy0386	(+)	Phosphorus Metabolism	Phosphorus Metabolism - no subcategory
23	embl-cds:AAZ51219	putative cytosolic protein	125.345	125.058	99.0049	560.886	544.844	612.223	116.469	572.651	4.91675	0.311772	3.26438e-05	2.2977	4.4862	10.308	#	*	M5005_Spy0601	M5005_Spy0601	(+)	Miscellaneous	Plant-Prokaryote DOE project
122	embl-cds:AAZ50864	iscU protein	266.98	110.316	163.084	370.733	402.934	511.035	180.126	428.234	2.37741	0.918963	0.0166276	1.24939	1.77917	2.22288	#	*	nifU	M5005_Spy0245	(+)	Miscellaneous	Plant-Prokaryote DOE project
161	embl-cds:AAZ50863	cysteine desulfhydrase/selenocysteine lyase	166.942	179.786	269.912	436.949	368.6	451.329	205.547	418.959	2.03827	0.76585	0.00662952	1.02734	2.17852	2.23808	#	*	nifS3	M5005_Spy0244	(+)	Miscellaneous	Plant-Prokaryote DOE project
266	embl-cds:AAZ51462	cysteine desulfhydrase	234.311	292.979	289.143	391.192	448.461	415.864	272.144	418.506	1.53781	0.867525	0.00436123	0.620875	2.36039	1.46551	#	*	nifS2	M5005_Spy0844	(+)	Miscellaneous	Plant-Prokaryote DOE project
283	embl-cds:AAZ50862	ABC transporter-associated protein	270.573	295.714	298.374	446.862	429.226	402.674	288.22	426.254	1.47892	0.644689	0.000900857	0.56454	3.04534	1.71922	#	*	M5005_Spy0243	M5005_Spy0243	(+)	Miscellaneous	Plant-Prokaryote DOE project
380	embl-cds:AAZ50861	ABC transporter ATP-binding protein	693.323	652.031	608.315	389.754	341.766	300.289	651.223	343.936	0.528139	0.948195	0.000995336	-0.921009	3.00203	2.7649	#	*	M5005_Spy0242	M5005_Spy0242	(+)	Miscellaneous	Plant-Prokaryote DOE project
471	embl-cds:AAZ51335	rhodanese-related sulfurtransferase	751.621	794.108	810.867	358.904	293.883	260.666	785.532	304.484	0.387615	0.5439	0.000141737	-1.3673	3.84852	5.26208	#	*	M5005_Spy0717	M5005_Spy0717	(+)	Miscellaneous	Plant-Prokaryote DOE project
480	embl-cds:AAZ52271	putative membrane associated protein	939.592	796.072	656.6	311.408	328.788	240.846	797.421	293.68	0.368288	0.195492	0.00424075	-1.4411	2.37256	3.41908	#	*	M5005_Spy1653	M5005_Spy1653	(+)	Miscellaneous	Plant-Prokaryote DOE project
642	embl-cds:AAZ52268	degV family protein	290.483	294.822	362.298	415.509	400.2	391.938	315.868	402.549	1.27442	0.162123	0.0232895	0.349846	1.63284	0.571242	#		M5005_Spy1650	M5005_Spy1650	(+)	Miscellaneous	Plant-Prokaryote DOE project
647	embl-cds:AAZ52273	cysteinyl-tRNA synthetase	317.05	368.227	341.996	420.073	429.644	432.701	342.424	427.473	1.24837	0.124301	0.00507575	0.320047	2.2945	0.734347	#		cysS	M5005_Spy1655	(+)	Miscellaneous	Plant-Prokaryote DOE project
655	embl-cds:AAZ50865	ABC transporter-associated protein	292.73	323.677	323.513	361.862	421.335	365.942	313.307	383.046	1.22259	0.44688	0.0327716	0.289944	1.4845	0.430422	#		M5005_Spy0246	M5005_Spy0246	(+)	Miscellaneous	Plant-Prokaryote DOE project
692	embl-cds:AAZ52276	serine acetyltransferase	473.889	499.828	482.853	385.644	374.239	416.627	485.523	392.17	0.807726	0.530188	0.00320795	-0.308062	2.49377	0.768236	#		cysE	M5005_Spy1658	(+)	Miscellaneous	Plant-Prokaryote DOE project
182	embl-cds:AAZ51683	alpha-amylase	286.401	250.947	241.103	506.28	479.327	530.109	259.484	505.239	1.94709	0.935815	0.000257386	0.961321	3.58942	3.45058	#	*	amyA	M5005_Spy1065	(+)	Carbohydrates	Polysaccharides
253	embl-cds:AAZ51687	esterase	250.519	342.983	282.294	447.058	485.416	462.249	291.932	464.908	1.59252	0.289238	0.0041335	0.671312	2.38368	1.60019	#	*	M5005_Spy1069	M5005_Spy1069	(+)	Carbohydrates	Polysaccharides
738	embl-cds:AAZ51216	large-conductance mechanosensitive channel	626.503	661.462	499.375	384.738	378.76	378.765	595.78	380.754	0.639085	0.00326596	0.0484464	-0.645921	1.31474	0.849216	#		mscL	M5005_Spy0598	(+)	Potassium metabolism	Potassium metabolism - no subcategory
339	embl-cds:AAZ52258	DNA-damage-inducible protein J	494.195	659.31	610.734	364.142	326.751	393.997	588.08	361.63	0.614934	0.272373	0.0126864	-0.701497	1.89666	1.3305	#	*	M5005_Spy1640	M5005_Spy1640	(+)	Regulation and Cell signaling	Programmed Cell Death and Toxin-antitoxin Systems
482	embl-cds:AAZ52259	putative cytosolic protein	820.619	750.799	643.628	279.853	298.521	235.344	738.349	271.239	0.367359	0.234076	0.00103761	-1.44474	2.98396	4.31104	#	*	M5005_Spy1641	M5005_Spy1641	(+)	Regulation and Cell signaling	Programmed Cell Death and Toxin-antitoxin Systems
40	embl-cds:AAZ51989	glutamate 5-kinase	129.436	151.287	124.401	516.886	501.451	585.592	135.042	534.643	3.9591	0.184814	0.000123938	1.98517	3.9068	7.75567	#	*	M5005_Spy1371	M5005_Spy1371	(+)	Amino Acids and Derivatives	Proline and 4-hydroxyproline
104	embl-cds:AAZ51866	pyridoxal-5'-phosphate family protein	230.576	203.559	202.572	546.86	532.834	525.61	212.236	535.101	2.52126	0.632355	8.30053e-06	1.33414	5.08089	6.77865	#	*	M5005_Spy1248	M5005_Spy1248	(+)	Amino Acids and Derivatives	Proline and 4-hydroxyproline
328	embl-cds:AAZ51988	gamma-glutamyl phosphate reductase	553.6	491.678	538.564	331.375	350.079	334.555	527.948	338.669	0.641483	0.175219	0.000633313	-0.640517	3.19838	2.04862	#	*	proA	M5005_Spy1370	(+)	Amino Acids and Derivatives	Proline and 4-hydroxyproline
389	embl-cds:AAZ50715	pyrroline-5-carboxylate reductase	761.118	648.013	574.501	353.438	351.552	314.958	661.211	339.983	0.514182	0.101116	0.00448687	-0.959648	2.34806	2.25331	#	*	proC	M5005_Spy0096	(+)	Amino Acids and Derivatives	Proline and 4-hydroxyproline
44	embl-cds:AAZ50681	LSU ribosomal protein L30P	108.135	132.16	155.905	436.253	461.017	599.586	132.067	498.952	3.77803	0.137156	0.00223118	1.91764	2.65147	5.08455	#	*	rpmD	M5005_Spy0062	(+)	Protein Metabolism	Protein biosynthesis
61	embl-cds:AAZ51295	peptide deformylase	143.912	167.842	115.862	478.784	488.25	516.172	142.539	494.402	3.46855	0.716458	4.74823e-05	1.79433	4.32347	7.75773	#	*	fms	M5005_Spy0677	(+)	Protein Metabolism	Protein biosynthesis
89	embl-cds:AAZ50677	SSU ribosomal protein S8P	197.964	246.727	163.2	544.003	482.412	638.932	202.63	555.116	2.73955	0.441356	0.00239637	1.45394	2.62045	3.80997	#	*	rpsH	M5005_Spy0058	(+)	Protein Metabolism	Protein biosynthesis
114	embl-cds:AAZ51033	ssrA-binding protein	215.78	212.958	178.413	478.823	508.718	489.321	202.384	492.287	2.43244	0.69393	4.07651e-05	1.28241	4.38971	5.6294	#	*	M5005_Spy0415	M5005_Spy0415	(+)	Protein Metabolism	Protein biosynthesis
156	embl-cds:AAZ51773	bacterial peptide chain release factor 3 (RF-3)	216.079	208.1	269.451	486.634	474.516	469.393	231.21	476.848	2.0624	0.131631	0.000248781	1.04432	3.60418	3.76393	#	*	prfC	M5005_Spy1155	(+)	Protein Metabolism	Protein biosynthesis
160	embl-cds:AAZ51706	GTP-binding protein OBG family	221.748	222.489	266.424	487.292	477.534	487.363	236.887	484.063	2.04343	0.0931632	8.20945e-05	1.031	4.08569	4.21232	#	*	obg	M5005_Spy1088	(+)	Protein Metabolism	Protein biosynthesis
180	embl-cds:AAZ50685	bacterial protein translation initiation factor 1	182.086	250.192	332.045	517.169	520.672	458.668	254.774	498.836	1.95795	0.354172	0.00694735	0.969346	2.15818	2.09202	#	*	infA	M5005_Spy0066	(+)	Protein Metabolism	Protein biosynthesis
191	embl-cds:AAZ51341	GTP-binding protein	253.412	202.537	281.149	407.375	423.039	563.322	245.699	464.579	1.89085	0.354673	0.0160726	0.919031	1.79391	1.64866	#	*	hflX	M5005_Spy0723	(+)	Protein Metabolism	Protein biosynthesis
214	embl-cds:AAZ50687	SSU ribosomal protein S13P	195.69	273.663	299.145	427.642	442.406	495.353	256.166	455.134	1.77671	0.607571	0.00594606	0.829211	2.22577	1.84563	#	*	rpsM	M5005_Spy0068	(+)	Protein Metabolism	Protein biosynthesis
247	embl-cds:AAZ51861	isoleucyl-tRNA synthetase	236.322	263.101	295.646	421.43	412.672	455.857	265.023	429.987	1.62245	0.742498	0.00158751	0.698175	2.79928	1.95439	#	*	ileS	M5005_Spy1243	(+)	Protein Metabolism	Protein biosynthesis
257	embl-cds:AAZ52426	arginyl-tRNA synthetase	239.148	284.659	321.805	440.98	434.973	462.276	281.871	446.077	1.58256	0.214448	0.0029044	0.662259	2.53694	1.68011	#	*	argS	M5005_Spy1808	(+)	Protein Metabolism	Protein biosynthesis
262	embl-cds:AAZ50672	SSU ribosomal protein S17P	262.84	371.713	270.426	474.721	457.65	475.782	301.66	469.385	1.55601	0.0545219	0.00921519	0.637848	2.0355	1.29834	#	*	rpsQ	M5005_Spy0053	(+)	Protein Metabolism	Protein biosynthesis
282	embl-cds:AAZ51156	asparaginyl-tRNA synthetase	275.395	336.204	318.684	440.981	469.916	465.306	310.094	458.734	1.47934	0.395743	0.00180953	0.564953	2.74243	1.54935	#	*	asnS	M5005_Spy0538	(+)	Protein Metabolism	Protein biosynthesis
286	embl-cds:AAZ51008	GTP-binding protein-like protein	300.521	259.87	317.538	423.401	446.683	416.122	292.643	428.735	1.46505	0.449923	0.0021879	0.550946	2.65997	1.4655	#	*	era	M5005_Spy0390	(+)	Protein Metabolism	Protein biosynthesis
287	embl-cds:AAZ52398	SSU ribosomal protein S2P	312.308	315.466	316.189	459.802	452.486	450.897	314.655	454.395	1.44411	0.317605	1.25368e-06	0.530178	5.90181	3.12901	#	*	rpsB	M5005_Spy1780	(+)	Protein Metabolism	Protein biosynthesis
297	embl-cds:AAZ50840	ribonuclease M5	315.58	322.329	325.44	419.532	443.88	448.095	321.117	437.169	1.3614	0.193116	0.000243798	0.445094	3.61297	1.60811	#	*	M5005_Spy0221	M5005_Spy0221	(+)	Protein Metabolism	Protein biosynthesis
301	embl-cds:AAZ52002	glycyl-tRNA synthetase beta chain	324.162	337.057	324.668	445.478	424.189	424.647	328.629	431.438	1.31284	0.530135	0.00023172	0.392694	3.63504	1.42746	#	*	glyS	M5005_Spy1384	(+)	Protein Metabolism	Protein biosynthesis
317	embl-cds:AAZ51414	LSU ribosomal protein L12P	561.417	579.497	554.966	390.626	388.893	356.865	565.293	378.795	0.670086	0.618236	0.000145921	-0.577583	3.83588	2.21554	#	*	rplL	M5005_Spy0796	(+)	Protein Metabolism	Protein biosynthesis
320	embl-cds:AAZ51206	phenylalanyl-tRNA synthetase beta chain	553.025	590.263	570.492	388.087	368.835	377.333	571.26	378.085	0.661844	0.422948	9.03813e-05	-0.595437	4.04392	2.4079	#	*	pheT	M5005_Spy0588	(+)	Protein Metabolism	Protein biosynthesis
322	embl-cds:AAZ50623	GTP-binding protein	492.462	482.6	588.088	366.879	333.483	321.99	521.05	340.784	0.654033	0.276101	0.00762377	-0.612564	2.11783	1.29731	#	*	M5005_Spy0004	M5005_Spy0004	(+)	Protein Metabolism	Protein biosynthesis
325	embl-cds:AAZ50668	LSU ribosomal protein L22P	536.636	495.067	556.477	333.78	341.363	349.446	529.393	341.53	0.645134	0.117632	0.000546425	-0.63233	3.26247	2.06296	#	*	rplV	M5005_Spy0049	(+)	Protein Metabolism	Protein biosynthesis
331	embl-cds:AAZ50688	SSU ribosomal protein S11P	624.369	536.306	563.354	375.694	378.261	342.454	574.677	365.47	0.635957	0.327832	0.00182957	-0.652999	2.73765	1.78768	#	*	rpsK	M5005_Spy0069	(+)	Protein Metabolism	Protein biosynthesis
332	embl-cds:AAZ52125	aspartyl/glutamyl-tRNA(Asn/Gln) amidotransferase subunit A	556.609	522.262	600.143	364.779	349.193	350.715	559.671	354.896	0.634115	0.0924634	0.000890486	-0.657184	3.05037	2.00466	#	*	gatA	M5005_Spy1507	(+)	Protein Metabolism	Protein biosynthesis
358	embl-cds:AAZ50663	LSU ribosomal protein L3P	612.955	729.106	543.167	356.368	331.402	388.386	628.409	358.718	0.570836	0.169311	0.00891831	-0.808853	2.04972	1.65792	#	*	rplC	M5005_Spy0044	(+)	Protein Metabolism	Protein biosynthesis
367	embl-cds:AAZ50664	LSU ribosomal protein L1E	727.907	551.446	600.093	345.051	354.752	334.701	626.482	344.835	0.550431	0.0239179	0.0318731	-0.861367	1.49658	1.2891	#	*	rplD	M5005_Spy0045	(+)	Protein Metabolism	Protein biosynthesis
374	embl-cds:AAZ50690	LSU ribosomal protein L17P	646.645	852.344	606.993	403.621	361.585	365.06	701.994	376.755	0.536693	0.060848	0.0135692	-0.89783	1.86745	1.67665	#	*	rplQ	M5005_Spy0071	(+)	Protein Metabolism	Protein biosynthesis
375	embl-cds:AAZ50992	LSU ribosomal protein L11P	678.077	647.555	554.01	361.91	335.535	305.417	626.547	334.287	0.533539	0.321009	0.00199855	-0.906334	2.69929	2.44646	#	*	rplK	M5005_Spy0374	(+)	Protein Metabolism	Protein biosynthesis
396	embl-cds:AAZ50679	LSU ribosomal protein L18P	614.706	803.401	571.589	326.932	342.476	337.97	663.232	335.793	0.506297	0.00838015	0.0436283	-0.981943	1.36023	1.33567	#	*	rplR	M5005_Spy0060	(+)	Protein Metabolism	Protein biosynthesis
405	embl-cds:AAZ51721	methionine aminopeptidase	779.511	719.839	593.118	361.183	343.474	329.281	697.489	344.646	0.494124	0.0548465	0.00318445	-1.01705	2.49697	2.53955	#	*	map	M5005_Spy1103	(+)	Protein Metabolism	Protein biosynthesis
420	embl-cds:AAZ50624	peptidyl-tRNA hydrolase	736.947	786.218	716.138	344.431	312.951	369.939	746.435	342.44	0.458768	0.77233	0.000108311	-1.12416	3.96533	4.45767	#	*	pth	M5005_Spy0005	(+)	Protein Metabolism	Protein biosynthesis
423	embl-cds:AAZ51413	LSU ribosomal protein L10P	817.94	684.263	572.694	328.716	324.103	290.981	691.632	314.6	0.454866	0.0546697	0.00631786	-1.13649	2.19943	2.49963	#	*	rplJ	M5005_Spy0795	(+)	Protein Metabolism	Protein biosynthesis
424	embl-cds:AAZ51266	SSU ribosomal protein S16P	634.92	987.857	675.393	319.311	320.992	403.667	766.057	347.99	0.454262	0.117363	0.0220162	-1.1384	1.65726	1.88663	#	*	rpsP	M5005_Spy0648	(+)	Protein Metabolism	Protein biosynthesis
427	embl-cds:AAZ52165	protein translation elongation factor P	864.473	829.012	568.25	344	344.148	333.038	753.912	340.395	0.451506	0.00309886	0.0472117	-1.14718	1.32595	1.52111	#	*	efp	M5005_Spy1547	(+)	Protein Metabolism	Protein biosynthesis
462	embl-cds:AAZ51564	SSU ribosomal protein S20P	786.795	1071.23	653.9	376.751	365.248	284.267	837.308	342.089	0.408558	0.105868	0.0173168	-1.29139	1.76153	2.27482	#	*	rpsT	M5005_Spy0946	(+)	Protein Metabolism	Protein biosynthesis
479	embl-cds:AAZ52126	glutamyl-tRNA(Gln) amidotransferase subunit C	730.279	1004.23	705.663	344.07	301.639	259.077	813.392	301.596	0.370788	0.123388	0.00660113	-1.43133	2.18038	3.12086	#	*	gatC	M5005_Spy1508	(+)	Protein Metabolism	Protein biosynthesis
491	embl-cds:AAZ50676	SSU ribosomal protein S14P	849.771	1216.89	552.986	226.267	229.819	439.593	873.214	298.56	0.341909	0.237739	0.0483495	-1.54832	1.31561	2.03698	#	*	rpsN	M5005_Spy0057	(+)	Protein Metabolism	Protein biosynthesis
516	embl-cds:AAZ51251	LSU ribosomal protein L21P	1385.03	917.197	869.805	289.742	287.415	281.677	1057.35	286.278	0.270752	0.000424875	0.0425573	-1.88496	1.37103	2.58432	#	*	rplU	M5005_Spy0633	(+)	Protein Metabolism	Protein biosynthesis
526	embl-cds:AAZ50682	LSU ribosomal protein L15P	1360.38	1291.76	828.541	282.623	275.927	275.968	1160.23	278.173	0.239757	0.000354915	0.0340154	-2.06035	1.46832	3.02527	#	*	rplO	M5005_Spy0063	(+)	Protein Metabolism	Protein biosynthesis
580	embl-cds:AAZ50906	GTP-binding protein	280.174	210.963	336.936	444.987	434.875	434.017	276.025	437.96	1.58667	0.0185291	0.0458798	0.666003	1.33838	0.891363	#		pgdA	M5005_Spy0287	(+)	Protein Metabolism	Protein biosynthesis
583	embl-cds:AAZ50822	glutamyl-tRNA synthetase	226.508	330.127	317.561	449.752	451.276	436.661	291.399	445.896	1.53019	0.0395776	0.0395132	0.613714	1.40326	0.861199	#		gltX	M5005_Spy0203	(+)	Protein Metabolism	Protein biosynthesis
585	embl-cds:AAZ52124	aspartyl/glutamyl-tRNA(Asn/Gln) amidotransferase subunit B	236.816	321.046	337.436	440.731	451.199	450.258	298.432	447.396	1.49915	0.0227532	0.0397385	0.584148	1.40079	0.818268	#		gatB	M5005_Spy1506	(+)	Protein Metabolism	Protein biosynthesis
597	embl-cds:AAZ52264	SSU ribosomal protein S9P	286.671	382.62	266.615	424.047	447.995	470.438	311.968	447.493	1.43442	0.245626	0.0238877	0.520466	1.62183	0.844106	#		rpsI	M5005_Spy1646	(+)	Protein Metabolism	Protein biosynthesis
608	embl-cds:AAZ51273	16S rRNA processing protein	295.074	257.51	317.826	386.87	408.444	393.72	290.137	396.345	1.36606	0.231627	0.0047451	0.450025	2.32375	1.04575	#		rimM	M5005_Spy0655	(+)	Protein Metabolism	Protein biosynthesis
626	embl-cds:AAZ51113	lysyl-tRNA synthetase	302.343	341.857	356.217	451.075	423.709	437.39	333.472	437.391	1.31163	0.3878	0.00441547	0.391357	2.35502	0.921656	#		lysS	M5005_Spy0495	(+)	Protein Metabolism	Protein biosynthesis
629	embl-cds:AAZ52431	aspartyl-tRNA synthetase	301.98	341.457	345.483	416.294	425.095	450.377	329.64	430.588	1.30624	0.702759	0.00423823	0.385419	2.37282	0.914529	#		aspS	M5005_Spy1813	(+)	Protein Metabolism	Protein biosynthesis
639	embl-cds:AAZ50880	GTP-binding protein	394.969	341.522	320.889	453.28	433.553	469.376	352.46	452.07	1.28261	0.360988	0.0150342	0.359086	1.82292	0.654584	#		M5005_Spy0261	M5005_Spy0261	(+)	Protein Metabolism	Protein biosynthesis
650	embl-cds:AAZ50666	LSU ribosomal protein L2P	345.118	365.754	321.634	418.512	436.654	425.441	344.169	426.869	1.24029	0.293479	0.00389745	0.310677	2.40922	0.748489	#		rplB	M5005_Spy0047	(+)	Protein Metabolism	Protein biosynthesis
660	embl-cds:AAZ51750	alanyl-tRNA synthetase	308.798	390.972	368.192	435.73	419.711	431.335	355.988	428.925	1.20489	0.0733391	0.0431272	0.2689	1.36525	0.367116	#		alaS	M5005_Spy1132	(+)	Protein Metabolism	Protein biosynthesis
662	embl-cds:AAZ50680	SSU ribosomal protein S5P	332.94	364.61	343.896	412.128	403.966	426.817	347.149	414.304	1.19345	0.682792	0.00420911	0.255134	2.37581	0.606151	#		rpsE	M5005_Spy0061	(+)	Protein Metabolism	Protein biosynthesis
691	embl-cds:AAZ50665	LSU ribosomal protein L23P	455.515	496.585	427.859	376.295	361.126	382.446	459.986	373.289	0.811522	0.182961	0.0143872	-0.301299	1.84202	0.554999	#		rplW	M5005_Spy0046	(+)	Protein Metabolism	Protein biosynthesis
695	embl-cds:AAZ51333	SSU ribosomal protein S1P	484.247	414.632	512.689	383.998	365.339	368.504	470.523	372.613	0.791914	0.0753992	0.0300024	-0.336585	1.52284	0.512567	#		M5005_Spy0715	M5005_Spy0715	(+)	Protein Metabolism	Protein biosynthesis
702	embl-cds:AAZ52399	protein translation elongation factor Ts	460.089	504.679	505.257	413.908	389.907	347.773	490.008	383.863	0.78338	0.74926	0.0122279	-0.352215	1.91265	0.673663	#		M5005_Spy1781	M5005_Spy1781	(+)	Protein Metabolism	Protein biosynthesis
722	embl-cds:AAZ51394	GTP-binding protein	447.582	521.28	552.664	373.718	354.899	343.666	507.175	357.428	0.704742	0.146841	0.00981888	-0.504833	2.00794	1.01367	#		lepA	M5005_Spy0776	(+)	Protein Metabolism	Protein biosynthesis
727	embl-cds:AAZ50766	leucyl-tRNA synthetase	467.45	566.705	575.888	378.091	367.34	361.382	536.681	368.938	0.687443	0.038892	0.0379852	-0.540687	1.42039	0.767984	#		leuS	M5005_Spy0147	(+)	Protein Metabolism	Protein biosynthesis
739	embl-cds:AAZ50671	LSU ribosomal protein L29P	591.89	777.941	521.989	401.09	354.001	446.643	630.607	400.578	0.635226	0.21843	0.046754	-0.654658	1.33018	0.870813	#		rpmC	M5005_Spy0052	(+)	Protein Metabolism	Protein biosynthesis
740	embl-cds:AAZ52171	SSU ribosomal protein S18P	613.707	667.77	491.922	352.877	352.577	415.587	591.133	373.68	0.632142	0.279355	0.017863	-0.661679	1.74805	1.15664	#		rpsR	M5005_Spy1553	(+)	Protein Metabolism	Protein biosynthesis
742	embl-cds:AAZ50700	tyrosyl-tRNA synthetase	488.218	651.663	560.752	356.506	343.775	352.06	566.878	350.78	0.618793	0.0123731	0.0439154	-0.692471	1.35738	0.939948	#		tyrS	M5005_Spy0081	(+)	Protein Metabolism	Protein biosynthesis
744	embl-cds:AAZ51148	bacterial peptide chain release factor 2	563.784	755.901	570.655	355.218	340.532	355.588	630.113	350.446	0.556164	0.0123395	0.0462938	-0.846419	1.33448	1.12953	#		prfB	M5005_Spy0530	(+)	Protein Metabolism	Protein biosynthesis
128	embl-cds:AAZ50819	DNA repair protein	199.655	155.333	265.727	469.58	439.602	530.367	206.905	479.85	2.31918	0.81866	0.00282443	1.21361	2.54907	3.09359	#	*	radA	M5005_Spy0200	(+)	Protein Metabolism	Protein degradation
210	embl-cds:AAZ52381	negative regulator of genetic competence	253.744	245.545	295.933	482.749	463.55	478.759	265.074	475.019	1.79202	0.246252	0.000228781	0.84159	3.64058	3.06388	#	*	clpC	M5005_Spy1763	(+)	Protein Metabolism	Protein degradation
234	embl-cds:AAZ50947	ATP-dependent Clp protease proteolytic subunit	309.701	277.73	232.382	461.885	433.127	486.45	273.271	460.487	1.68509	0.641199	0.00233944	0.752826	2.63089	1.9806	#	*	clpP	M5005_Spy0328	(+)	Protein Metabolism	Protein degradation
314	embl-cds:AAZ51974	aminopeptidase C	547.088	499.35	548.243	379.182	377.259	364.421	531.56	373.621	0.702876	0.15281	0.00070721	-0.508658	3.15045	1.6025	#	*	pepC	M5005_Spy1356	(+)	Protein Metabolism	Protein degradation
411	embl-cds:AAZ51035	pyrrolidone-carboxylate peptidase	744.961	760.973	668.557	364.759	316.773	347.007	724.83	342.846	0.473002	0.388826	0.000274282	-1.08008	3.5618	3.84704	#	*	pcp	M5005_Spy0417	(+)	Protein Metabolism	Protein degradation
593	embl-cds:AAZ51309	ATP-dependent clp protease ATP-binding subunit	363.782	301.387	267.446	439.045	441.803	474.855	310.872	451.901	1.45366	0.285188	0.00981498	0.539688	2.00811	1.08375	#		clpX	M5005_Spy0691	(+)	Protein Metabolism	Protein degradation
493	embl-cds:AAZ52117	GrpE	829.737	923.74	692.862	306.458	299.252	223.209	815.446	276.307	0.338841	0.272635	0.00171243	-1.56132	2.76639	4.31922	#	*	grpE	M5005_Spy1499	(+)	Protein Metabolism	Protein folding
706	embl-cds:AAZ52379	60 kDa chaperonin	549.624	446.247	496.329	404.736	372.235	357.742	497.4	378.238	0.760429	0.356213	0.0223677	-0.395115	1.65038	0.652089	#		groEL	M5005_Spy1761	(+)	Protein Metabolism	Protein folding
206	embl-cds:AAZ52183	signal peptidase I	240.202	299.735	202.95	452.599	459.377	432.589	247.629	448.188	1.80992	0.150537	0.00238664	0.855925	2.62221	2.24442	#	*	spi	M5005_Spy1565	(+)	Protein Metabolism	Protein processing and modification
263	embl-cds:AAZ51899	two-component response regulator	266.722	274.42	351.854	439.891	443.414	505.396	297.665	462.9	1.5551	0.759519	0.008732	0.637011	2.05889	1.31153	#	*	M5005_Spy1281	M5005_Spy1281	(+)	Protein Metabolism	Protein processing and modification
343	embl-cds:AAZ51605	signal peptidase I	587.969	636.908	631.59	386.967	365.829	368.77	618.822	373.855	0.60414	0.307713	0.000130288	-0.727045	3.8851	2.82464	#	*	sipC	M5005_Spy0987	(+)	Protein Metabolism	Protein processing and modification
345	embl-cds:AAZ50727	signal peptidase I	601.902	484.191	611.805	350.534	359.556	309.29	565.966	339.793	0.600377	0.249457	0.00668628	-0.736059	2.17482	1.60079	#	*	M5005_Spy0108	M5005_Spy0108	(+)	Protein Metabolism	Protein processing and modification
460	embl-cds:AAZ51396	peptide methionine sulfoxide reductase	814.199	809.529	635.062	340.458	322.284	270.507	752.93	311.083	0.413164	0.22438	0.0021204	-1.27522	2.67358	3.40939	#	*	msrB	M5005_Spy0778	(+)	Protein Metabolism	Protein processing and modification
716	embl-cds:AAZ51898	two-component sensor kinase	585.405	447.952	452.142	335.364	377.297	355.861	495.166	356.174	0.719302	0.134223	0.0409688	-0.475331	1.38755	0.659544	#		M5005_Spy1280	M5005_Spy1280	(+)	Protein Metabolism	Protein processing and modification
719	embl-cds:AAZ51000	peptide methionine sulfoxide reductase	486.91	559.884	569.036	403.042	379.734	374.187	538.61	385.654	0.716017	0.207466	0.00508101	-0.481934	2.29405	1.10558	#		msrA.2	M5005_Spy0382	(+)	Protein Metabolism	Protein processing and modification
356	embl-cds:AAZ51534	signal recognition particle associated protein	585.483	549.111	740.419	390.706	379.057	318.229	625.004	362.664	0.580259	0.255962	0.0139564	-0.785232	1.85523	1.45678	#	*	ylxM	M5005_Spy0916	(+)	Membrane Transport	Protein translocation across cytoplasmic membrane
485	embl-cds:AAZ51090	cell division protein	794.776	797.051	820.722	295.007	282.542	293.488	804.183	290.346	0.361044	0.366074	6.09389e-07	-1.46975	6.21511	9.13467	#	*	ftsY	M5005_Spy0472	(+)	Membrane Transport	Protein translocation across cytoplasmic membrane
627	embl-cds:AAZ52091	hypothetical protein	369.423	359.648	320.587	432.695	422.468	517.771	349.886	457.644	1.30798	0.392169	0.0329496	0.387343	1.48215	0.574101	#		M5005_Spy1473	M5005_Spy1473	(+)	Membrane Transport	Protein translocation across cytoplasmic membrane
636	embl-cds:AAZ51533	signal recognition particle, subunit FFH/SRP54	318.773	351.942	343.07	440.183	414.94	449.645	337.928	434.923	1.28703	0.956238	0.0024908	0.364042	2.60366	0.947843	#		ffh	M5005_Spy0915	(+)	Membrane Transport	Protein translocation across cytoplasmic membrane
112	embl-cds:AAZ50722	deoxyadenosine kinase/deoxyguanosine kinase	210.911	190.819	239.037	531.713	441.516	587.318	213.589	520.182	2.43544	0.195509	0.00237058	1.28418	2.62515	3.37116	#	*	M5005_Spy0103	M5005_Spy0103	(+)	Nucleosides and Nucleotides	Purines
124	embl-cds:AAZ51959	guanylate kinase	153.634	167.868	283.478	487.482	494.009	444.003	201.66	475.165	2.35626	0.254357	0.00341168	1.2365	2.46703	3.05049	#	*	gmk	M5005_Spy1341	(+)	Nucleosides and Nucleotides	Purines
159	embl-cds:AAZ51537	GMP synthase (glutamine-hydrolyzing)	185.306	266.736	248.98	469.022	488.176	477.352	233.674	478.184	2.04637	0.0957961	0.000644801	1.03307	3.19057	3.29608	#	*	guaA	M5005_Spy0919	(+)	Nucleosides and Nucleotides	Purines
163	embl-cds:AAZ50637	ribose-phosphate pyrophosphokinase	249.652	199.555	231.924	445.536	423.201	509.973	227.044	459.57	2.02415	0.482399	0.00146716	1.01731	2.83352	2.88258	#	*	prsA.2	M5005_Spy0018	(+)	Nucleosides and Nucleotides	Purines
188	embl-cds:AAZ52475	inosine-5'-monophosphate dehydrogenase	217.676	241.725	242.901	463.739	449.968	442.375	234.101	452.027	1.93091	0.733138	2.98114e-05	0.949281	4.52562	4.29608	#	*	guaB	M5005_Spy1857	(+)	Nucleosides and Nucleotides	Purines
195	embl-cds:AAZ50847	pur operon repressor	205.213	223.827	295.086	450.985	430.876	462.815	241.375	448.225	1.85696	0.207677	0.00202468	0.892946	2.69364	2.40528	#	*	purR	M5005_Spy0228	(+)	Nucleosides and Nucleotides	Purines
240	embl-cds:AAZ51476	xanthine phosphoribosyltransferase	274.265	236.807	312.864	464.679	423.208	476.187	274.645	454.692	1.65556	0.698694	0.00270849	0.727318	2.56727	1.86722	#	*	xpt	M5005_Spy0858	(+)	Nucleosides and Nucleotides	Purines
353	embl-cds:AAZ50642	phosphoribosylformylglycinamidine synthase	544.798	571.005	641.796	347.219	370.504	318.55	585.866	345.424	0.589596	0.423929	0.00180834	-0.762202	2.74272	2.09051	#	*	M5005_Spy0023	M5005_Spy0023	(+)	Nucleosides and Nucleotides	Purines
368	embl-cds:AAZ51346	adenine phosphoribosyltransferase	692.429	695.882	507.905	370.253	358.797	312.588	632.072	347.213	0.549325	0.149138	0.0115702	-0.864269	1.93666	1.67379	#	*	apt	M5005_Spy0728	(+)	Nucleosides and Nucleotides	Purines
395	embl-cds:AAZ50648	phosphoribosylamine--glycine ligase	769.316	583.603	577.255	337.607	346.037	295.496	643.392	326.38	0.50728	0.116038	0.00813346	-0.979146	2.08972	2.04614	#	*	purD	M5005_Spy0029	(+)	Nucleosides and Nucleotides	Purines
433	embl-cds:AAZ50644	phosphoribosylformylglycinamidine cyclo-ligase	638.628	824.725	661.721	308.662	328.875	311.04	708.358	316.192	0.446374	0.0234442	0.0205525	-1.16368	1.68714	1.96328	#	*	purM	M5005_Spy0025	(+)	Nucleosides and Nucleotides	Purines
523	embl-cds:AAZ50649	phosphoribosylaminoimidazole carboxylase catalytic subunit	1175.36	930.685	851.834	257.267	245.559	230.425	985.958	244.417	0.247898	0.0126477	0.01633	-2.01218	1.78701	3.59579	#	*	purE	M5005_Spy0030	(+)	Nucleosides and Nucleotides	Purines
539	embl-cds:AAZ51475	GMP reductase	1044.76	978.261	914.71	212.381	221.975	182.192	979.242	205.516	0.209872	0.184997	3.97009e-05	-2.25242	4.4012	9.91333	#	*	guaC	M5005_Spy0857	(+)	Nucleosides and Nucleotides	Purines
668	embl-cds:AAZ51463	ribose-phosphate pyrophosphokinase	323.789	367.373	354.71	409.149	401.561	409.014	348.624	406.575	1.16623	0.072303	0.0117344	0.221848	1.93054	0.428285	#		M5005_Spy0845	M5005_Spy0845	(+)	Nucleosides and Nucleotides	Purines
686	embl-cds:AAZ50652	adenylosuccinate lyase	426.177	441.157	446.932	363.61	385.302	359.766	438.088	369.559	0.843573	0.754126	0.00243778	-0.245416	2.61301	0.641273	#		purB	M5005_Spy0033	(+)	Nucleosides and Nucleotides	Purines
717	embl-cds:AAZ50755	adenylosuccinate synthetase	487.212	622.334	462.755	374.508	361.994	392.247	524.1	376.25	0.717897	0.0606714	0.0426426	-0.478152	1.37016	0.655143	#		purA	M5005_Spy0136	(+)	Nucleosides and Nucleotides	Purines
52	embl-cds:AAZ51541	pyridoxine kinase	108.502	100.692	264.741	567.279	565.209	578.113	157.978	570.2	3.60936	0.0111525	0.0159641	1.85174	1.79685	3.32731	#	*	M5005_Spy0923	M5005_Spy0923	(+)	Cofactors, Vitamins, Prosthetic Groups, Pigments	Pyridoxine
309	embl-cds:AAZ51104	hypothetical protein	511.076	521.883	482.646	378.169	359.499	381.835	505.202	373.167	0.73865	0.517743	0.000628816	-0.437036	3.20148	1.39916	#	*	M5005_Spy0486	M5005_Spy0486	(+)	Cofactors, Vitamins, Prosthetic Groups, Pigments	Pyridoxine
697	embl-cds:AAZ51385	4-nitrophenylphosphatase	499.478	450.017	473.34	389.26	386.183	346.156	474.278	373.867	0.788285	0.97143	0.00727931	-0.343211	2.13791	0.733753	#		M5005_Spy0767	M5005_Spy0767	(+)	Cofactors, Vitamins, Prosthetic Groups, Pigments	Pyridoxine
19	embl-cds:AAZ50949	thymidylate kinase	108.305	78.7549	123.309	440.378	574.214	545.864	103.456	520.152	5.02775	0.187287	0.000621617	2.32991	3.20648	7.47081	#	*	tmk	M5005_Spy0330	(+)	Nucleosides and Nucleotides	Pyrimidines
72	embl-cds:AAZ51257	pyrR bifunctional protein	168.489	131.915	165.602	493.242	504.331	538.634	155.335	512.069	3.29654	0.849456	3.83589e-05	1.72095	4.41613	7.59996	#	*	pyrR	M5005_Spy0639	(+)	Nucleosides and Nucleotides	Pyrimidines
75	embl-cds:AAZ51321	orotidine 5'-phosphate decarboxylase	151.051	253.006	95.3237	632.86	543.958	422.479	166.46	533.099	3.20256	0.72877	0.00868652	1.67923	2.06115	3.46115	#	*	pyrF	M5005_Spy0703	(+)	Nucleosides and Nucleotides	Pyrimidines
186	embl-cds:AAZ51480	thymidine kinase	237.185	252.39	282.013	484.356	464.927	543.72	257.196	497.667	1.93497	0.471464	0.000892111	0.952314	3.04958	2.90416	#	*	tdk2	M5005_Spy0862	(+)	Nucleosides and Nucleotides	Pyrimidines
265	embl-cds:AAZ50946	uracil phosphoribosyltransferase	283.325	241.655	341.942	465.836	427.18	444.254	288.974	445.757	1.54255	0.257598	0.00732881	0.625318	2.13497	1.33503	#	*	upp	M5005_Spy0327	(+)	Nucleosides and Nucleotides	Pyrimidines
576	embl-cds:AAZ51734	uridine kinase	203.352	377.62	177.1	416.162	418.395	495.705	252.691	443.421	1.7548	0.294558	0.0488568	0.811305	1.31107	1.06368	#		udk	M5005_Spy1116	(+)	Nucleosides and Nucleotides	Pyrimidines
581	embl-cds:AAZ51322	orotate phosphoribosyltransferase	340.84	220.631	323.599	420.666	445.113	519.087	295.023	461.622	1.5647	0.766625	0.0252093	0.645883	1.59844	1.0324	#		pyrE	M5005_Spy0704	(+)	Nucleosides and Nucleotides	Pyrimidines
610	embl-cds:AAZ51259	aspartate carbamoyltransferase	365.907	297.577	346.74	437.609	474.598	462.412	336.741	458.207	1.36071	0.444833	0.00623903	0.444358	2.20488	0.979758	#		pyrB	M5005_Spy0641	(+)	Nucleosides and Nucleotides	Pyrimidines
621	embl-cds:AAZ52228	CTP synthase	291.698	306.272	360.609	401.096	443.653	424.837	319.526	423.195	1.32445	0.512808	0.0130176	0.40539	1.88547	0.76435	#		pyrG	M5005_Spy1610	(+)	Nucleosides and Nucleotides	Pyrimidines
623	embl-cds:AAZ51978	thioredoxin reductase	363.108	315.877	344.137	454.366	441.618	455.021	341.041	450.335	1.32047	0.183588	0.0016158	0.401056	2.79161	1.11959	#		M5005_Spy1360	M5005_Spy1360	(+)	Nucleosides and Nucleotides	Pyrimidines
632	embl-cds:AAZ51275	thioredoxin reductase	358.626	364.392	304.723	389.271	448.845	495.71	342.581	444.609	1.29782	0.551381	0.0478624	0.376093	1.32001	0.496445	#		trxB	M5005_Spy0657	(+)	Nucleosides and Nucleotides	Pyrimidines
721	embl-cds:AAZ51258	uracil permease	623.11	536.681	523.76	382.988	415	396.774	561.184	398.254	0.709668	0.162372	0.00744959	-0.494785	2.12787	1.05284	#		pyrP	M5005_Spy0640	(+)	Nucleosides and Nucleotides	Pyrimidines
609	embl-cds:AAZ51920	SAM-dependent methyltransferase	328.338	285.77	354.443	422.858	433.996	462.719	322.85	439.858	1.36242	0.520745	0.00734305	0.446171	2.13412	0.952185	#		M5005_Spy1302	M5005_Spy1302	(+)	Cofactors, Vitamins, Prosthetic Groups, Pigments	Quinone cofactors
388	embl-cds:AAZ52092	transcriptional regulator, LytR family	677.098	689.44	615.587	353.379	361.637	304.595	660.708	339.87	0.514403	0.755604	0.000377345	-0.959029	3.42326	3.28301	#	*	lytR	M5005_Spy1474	(+)	Regulation and Cell signaling	Regulation and Cell signaling - no subcategory
614	embl-cds:AAZ51464	putative adenylate cyclase family	347.95	351.986	309.116	436.306	467.464	464.967	336.351	456.246	1.35646	0.697001	0.0020997	0.439846	2.67784	1.17784	#		M5005_Spy0846	M5005_Spy0846	(+)	Regulation and Cell signaling	Regulation and Cell signaling - no subcategory
683	embl-cds:AAZ52304	GTP pyrophosphokinase/guanosine-3',5'-bis(diphosphate) 3'-pyrophosphohydrolase	471.68	449.497	421.69	380.429	378.544	380.806	447.622	379.926	0.848766	0.0046706	0.0424423	-0.236561	1.3722	0.32461	#		relA	M5005_Spy1686	(+)	Regulation and Cell signaling	Regulation and Cell signaling - no subcategory
13	embl-cds:AAZ52343	two-component response regulator	100.649	71.6125	103.379	435.235	484.935	667.426	91.8801	529.198	5.75966	0.0406284	0.023175	2.52598	1.63498	4.12993	#	*	irr	M5005_Spy1725	(+)	Regulation and Cell signaling	Regulation of virulence
155	embl-cds:AAZ52355	transcriptional regulator	207.247	196.441	308.825	469.956	483.585	520.534	237.504	491.359	2.06884	0.302432	0.00283542	1.04882	2.54738	2.67175	#	*	rgg	M5005_Spy1737	(+)	Regulation and Cell signaling	Regulation of virulence
319	embl-cds:AAZ52338	trans-acting positive regulator	556.844	579.783	459.005	358.957	363.127	334.522	531.877	352.202	0.662187	0.10971	0.00919325	-0.59469	2.03653	1.2111	#	*	mga	M5005_Spy1720	(+)	Regulation and Cell signaling	Regulation of virulence
391	embl-cds:AAZ52350	protein export protein prsA precursor	669.04	721.028	554.356	348.338	356.564	286.804	648.141	330.569	0.510025	0.333129	0.00415861	-0.971359	2.38105	2.31286	#	*	M5005_Spy1732	M5005_Spy1732	(+)	Regulation and Cell signaling	Regulation of virulence
559	embl-cds:AAZ52352	streptopain protease inhibitor	1410.94	1547.08	891.181	192.81	198.133	173.143	1283.07	188.029	0.146546	0.00288814	0.0315722	-2.77057	1.50069	4.15778	#	*	spi	M5005_Spy1734	(+)	Regulation and Cell signaling	Regulation of virulence
166	embl-cds:AAZ50902	transmembrane histidine kinase	283.332	268.257	211.275	478.145	567.883	494.567	254.288	513.532	2.01949	0.775015	0.00182042	1.01399	2.73983	2.77816	#	*	covS		(-)		Regulation of virulence
185	embl-cds:AAZ50901	response regulator	239.47	221.868	252.324	436.226	465.814	479.755	237.887	460.598	1.9362	0.64232	0.000138995	0.953231	3.857	3.67661	#	*	covR		(-)		Regulation of virulence
205	embl-cds:AAZ50696	transcriptional regulator, MarR family	247.538	258.017	225.711	434.029	398.392	491.133	243.755	441.185	1.80995	0.220827	0.00232087	0.855948	2.63435	2.25487	#	*	adcR		(-)		Regulation of virulence
720	embl-cds:AAZ51951	two-component sensor protein	583.718	619.55	488.53	420.237	397.433	387.242	563.933	401.638	0.712208	0.117204	0.0157611	-0.489629	1.80241	0.882515	#		yvqE	M5005_Spy1333	(+)	Regulation and Cell signaling	Regulation of virulence
135	embl-cds:AAZ52215	transcriptional regulator, MerR family	199.723	179.106	249.885	444.151	452.986	503.805	209.571	466.98	2.22827	0.877799	0.000783829	1.15592	3.10578	3.59004	#	*	M5005_Spy1597	M5005_Spy1597	(+)	Virulence, Disease and Defense	Resistance to antibiotics and toxic compounds
187	embl-cds:AAZ52024	copAB ATPases metal-fist type repressor	353.723	124.948	239.407	414.365	469.703	504.706	239.36	462.924	1.93401	0.273738	0.0346795	0.951597	1.45993	1.38926	#	*	copY	M5005_Spy1406	(+)	Virulence, Disease and Defense	Resistance to antibiotics and toxic compounds
260	embl-cds:AAZ51330	topoisomerase IV subunit A	254.899	293.007	300.861	443.731	438.516	446.239	282.922	442.829	1.5652	0.0500863	0.000371611	0.646344	3.42991	2.2169	#	*	parC	M5005_Spy0712	(+)	Virulence, Disease and Defense	Resistance to antibiotics and toxic compounds
292	embl-cds:AAZ51329	topoisomerase IV subunit B	314.048	331.604	336.326	467.499	447.047	464.315	327.326	459.62	1.40417	0.935479	0.000141224	0.489714	3.85009	1.88544	#	*	parE	M5005_Spy0711	(+)	Virulence, Disease and Defense	Resistance to antibiotics and toxic compounds
377	embl-cds:AAZ52023	copper-exporting ATPase	718.175	600.362	594.709	333.488	364.212	318.33	637.749	338.676	0.53105	0.202184	0.0021396	-0.913081	2.66967	2.43762	#	*	copA	M5005_Spy1405	(+)	Virulence, Disease and Defense	Resistance to antibiotics and toxic compounds
507	embl-cds:AAZ52022	copper chaperone	987.72	823.174	808.147	261.488	286.397	277.15	873.014	275.012	0.315014	0.0314462	0.00832225	-1.66651	2.07976	3.46594	#	*	copZ	M5005_Spy1404	(+)	Virulence, Disease and Defense	Resistance to antibiotics and toxic compounds
672	embl-cds:AAZ51171	DNA gyrase subunit B	371.146	361.329	388.856	441.503	423.432	427.474	373.777	430.803	1.15257	0.632215	0.0042458	0.204851	2.37204	0.485915	#		gyrB	M5005_Spy0553	(+)	Virulence, Disease and Defense	Resistance to antibiotics and toxic compounds
715	embl-cds:AAZ50956	copper homeostasis protein	561.452	502.269	461.655	358.568	375.509	366.943	508.459	367.007	0.721802	0.0554014	0.00856147	-0.470324	2.06745	0.972372	#		cutC	M5005_Spy0337	(+)	Virulence, Disease and Defense	Resistance to antibiotics and toxic compounds
560	embl-cds:AAZ51234	ferredoxin	1017.05	1748.58	1023.97	178.751	217.469	151.548	1263.2	182.589	0.144545	0.0123444	0.046136	-2.79041	1.33596	3.72787	#	*	M5005_Spy0616	M5005_Spy0616	(+)	Respiration	Respiration - no subcategory
69	embl-cds:AAZ51578	riboflavin kinase/FMN adenylyltransferase	189.48	160.163	126.599	507.229	514.502	579.923	158.747	533.885	3.36311	0.763631	0.00021734	1.7498	3.66286	6.40927	#	*	mreA	M5005_Spy0960	(+)	Cofactors, Vitamins, Prosthetic Groups, Pigments	Riboflavin, FMN, FAD
418	embl-cds:AAZ51166	flavodoxin	701.592	801.315	621.297	333.059	331.904	311.579	708.068	325.514	0.459722	0.0352606	0.0166453	-1.12117	1.77871	1.99423	#	*	M5005_Spy0548	M5005_Spy0548	(+)	Cofactors, Vitamins, Prosthetic Groups, Pigments	Riboflavin, FMN, FAD
41	embl-cds:AAZ51579	tRNA pseudouridine synthase B	92.8783	125.493	158.05	509.333	481.553	495.058	125.474	495.315	3.94755	0.307571	5.49813e-05	1.98096	4.25979	8.43846	#	*	truB	M5005_Spy0961	(+)	RNA Metabolism	RNA processing and modification
47	embl-cds:AAZ51848	hemolysin	93.5314	183.804	156.227	514.977	464.041	630.653	144.521	536.557	3.71266	0.453924	0.00220066	1.89245	2.65745	5.02909	#	*	M5005_Spy1230	M5005_Spy1230	(+)	RNA Metabolism	RNA processing and modification
63	embl-cds:AAZ50826	ribonuclease P protein component	135.405	129.536	122.988	437.775	424.972	465.933	129.31	442.893	3.42505	0.161542	1.5563e-05	1.77613	4.80791	8.53945	#	*	fasX	M5005_Spy0207	(+)	RNA Metabolism	RNA processing and modification
94	embl-cds:AAZ51758	S-adenosylmethionine:tRNA ribosyltransferase-isomerase	209.267	160.637	189.49	470.563	481.225	542.915	186.465	498.234	2.672	0.563222	0.000303386	1.41792	3.51801	4.98826	#	*	queA	M5005_Spy1140	(+)	RNA Metabolism	RNA processing and modification
98	embl-cds:AAZ51291	poly(A) polymerase/tRNA nucleotidyltransferase	181.868	193.114	212.339	490.061	514.061	529.904	195.774	511.342	2.61191	0.74215	2.7133e-05	1.3851	4.5665	6.32507	#	*	papS	M5005_Spy0673	(+)	RNA Metabolism	RNA processing and modification
110	embl-cds:AAZ52213	Zn-dependent hydrolase	158.564	211.034	224.956	459.846	501.624	497.068	198.185	486.179	2.45316	0.599937	0.000283714	1.29464	3.54712	4.59225	#	*	M5005_Spy1595	M5005_Spy1595	(+)	RNA Metabolism	RNA processing and modification
150	embl-cds:AAZ51412	tRNA (5-carboxymethylaminomethyl-2-thiouridylate) synthase	199.625	218.62	250.666	462.375	444.177	512.501	222.97	473.018	2.12144	0.69413	0.000586486	1.08504	3.23174	3.50658	#	*	thdF	M5005_Spy0794	(+)	RNA Metabolism	RNA processing and modification
158	embl-cds:AAZ51949	peptidyl-prolyl cis-trans isomerase	255.171	288.441	229.583	539.765	539.622	507.237	257.731	528.875	2.05204	0.57464	0.000177611	1.03706	3.75053	3.88952	#	*	M5005_Spy1331	M5005_Spy1331	(+)	RNA Metabolism	RNA processing and modification
164	embl-cds:AAZ51340	tRNA delta(2)-isopentenylpyrophosphate transferase	221.91	125.398	247.18	367.504	460.786	374.99	198.163	401.093	2.02406	0.788144	0.0130846	1.01725	1.88324	1.91572	#	*	miaA	M5005_Spy0722	(+)	RNA Metabolism	RNA processing and modification
181	embl-cds:AAZ51562	16S rRNA m(2)G 1207 methyltransferase	280.848	231.057	293.011	494.477	501.254	579.112	268.305	524.948	1.95653	0.655173	0.00149314	0.968299	2.8259	2.73632	#	*	M5005_Spy0944	M5005_Spy0944	(+)	RNA Metabolism	RNA processing and modification
199	embl-cds:AAZ51365	Zn-dependent hydrolase	238.083	220.734	294.31	454.327	456.398	479.251	251.042	463.325	1.84561	0.229002	0.000845356	0.884094	3.07296	2.71679	#	*	M5005_Spy0747	M5005_Spy0747	(+)	RNA Metabolism	RNA processing and modification
222	embl-cds:AAZ50841	dimethyladenosine transferase	283.901	194.615	307.283	448.213	461.453	452.275	261.933	453.98	1.73319	0.0256902	0.0291523	0.793431	1.53533	1.21818	#	*	ksgA	M5005_Spy0222	(+)	RNA Metabolism	RNA processing and modification
290	embl-cds:AAZ52456	glucose inhibited division protein A	308.971	291.799	331.66	434.757	446.9	440.864	310.81	440.84	1.41836	0.168842	0.000420178	0.504221	3.37657	1.70254	#	*	gidA	M5005_Spy1838	(+)	RNA Metabolism	RNA processing and modification
298	embl-cds:AAZ50846	CMP-binding factor	329.636	312.07	348.972	445.043	441.71	450.181	330.226	445.645	1.34951	0.101481	0.000456251	0.432441	3.3408	1.4447	#	*	cbf	M5005_Spy0227	(+)	RNA Metabolism	RNA processing and modification
302	embl-cds:AAZ50929	ribosomal large subunit pseudouridine synthase B	336.425	326.237	337.865	415.558	422.139	429.851	333.509	422.516	1.26688	0.879584	8.6432e-05	0.34128	4.06333	1.38673	#	*	M5005_Spy0310	M5005_Spy0310	(+)	RNA Metabolism	RNA processing and modification
311	embl-cds:AAZ50989	peptidyl-prolyl cis-trans isomerase	504.145	520.594	516.273	384.825	375.008	356.712	513.67	372.181	0.724553	0.526366	0.000123193	-0.464837	3.90941	1.81724	#	*	M5005_Spy0371	M5005_Spy0371	(+)	RNA Metabolism	RNA processing and modification
330	embl-cds:AAZ51056	ribonuclease III	564.895	626.046	524.262	379.951	365.214	349.21	571.734	364.792	0.638044	0.165212	0.00258105	-0.648273	2.5882	1.67786	#	*	acpA	M5005_Spy0438	(+)	RNA Metabolism	RNA processing and modification
379	embl-cds:AAZ50798	tRNA-specific adenosine deaminase	733.233	732.217	615.267	391.128	361.225	348.287	693.572	366.88	0.528971	0.190016	0.00136392	-0.918739	2.86521	2.63238	#	*	M5005_Spy0179	M5005_Spy0179	(+)	RNA Metabolism	RNA processing and modification
446	embl-cds:AAZ51561	cytidine deaminase	765.754	740.792	731.229	329.862	348.475	286.427	745.925	321.588	0.431127	0.477254	3.58677e-05	-1.21382	4.4453	5.39577	#	*	cdd	M5005_Spy0943	(+)	RNA Metabolism	RNA processing and modification
500	embl-cds:AAZ51985	cell division protein	960.349	1090.82	646.994	288.653	295.303	292.891	899.388	292.282	0.324979	0.000435446	0.0439492	-1.62158	1.35705	2.20056	#	*	ftsL	M5005_Spy1367	(+)	RNA Metabolism	RNA processing and modification
601	embl-cds:AAZ51710	ribosomal small subunit pseudouridine synthase A	330.984	252.553	327.811	401.461	429.477	448.052	303.783	426.33	1.4034	0.436437	0.0133974	0.48893	1.87298	0.915757	#		rsuA	M5005_Spy1092	(+)	RNA Metabolism	RNA processing and modification
613	embl-cds:AAZ50897	glucose inhibited division protein B	335.016	267.777	345.211	413.56	405.005	469.015	316.001	429.194	1.3582	0.811079	0.022905	0.441699	1.64007	0.724417	#		gidB	M5005_Spy0278	(+)	RNA Metabolism	RNA processing and modification
616	embl-cds:AAZ51986	S-adenosyl-methyltransferase	296.88	368.988	333.634	435.322	432.1	477.472	333.167	448.298	1.34556	0.66043	0.0106075	0.428211	1.97439	0.845454	#		mraW	M5005_Spy1368	(+)	RNA Metabolism	RNA processing and modification
624	embl-cds:AAZ51349	para-aminobenzoate synthase component I/anthranilate synthase component I	390.629	348.015	311.578	467.005	426.598	490.988	350.074	461.531	1.31838	0.807033	0.0196326	0.398766	1.70702	0.680703	#		M5005_Spy0731	M5005_Spy0731	(+)	RNA Metabolism	RNA processing and modification
633	embl-cds:AAZ50954	corrin/porphyrin methyltransferase	307.449	405.347	347.852	448.731	459.981	467.634	353.549	458.782	1.29765	0.0720173	0.0220121	0.375898	1.65734	0.62299	#		M5005_Spy0335	M5005_Spy0335	(+)	RNA Metabolism	RNA processing and modification
676	embl-cds:AAZ51511	glucose inhibited division protein A	377.624	390.513	396.065	440.012	426.96	407.52	388.067	424.831	1.09473	0.501663	0.0280218	0.130582	1.5525	0.202729	#		gid	M5005_Spy0893	(+)	RNA Metabolism	RNA processing and modification
689	embl-cds:AAZ52458	tRNA (5-methylaminomethyl-2-thiouridylate)-methyltransferase	497.804	503.196	442.539	387.009	391.856	403.622	481.18	394.162	0.819158	0.121638	0.0121506	-0.287786	1.9154	0.551226	#		trmU	M5005_Spy1840	(+)	RNA Metabolism	RNA processing and modification
734	embl-cds:AAZ52374	ribosomal large subunit pseudouridine synthase D	634.024	473.074	550.635	338.954	396.924	365.868	552.577	367.249	0.664611	0.22992	0.0199176	-0.589419	1.70076	1.00246	#		M5005_Spy1756	M5005_Spy1756	(+)	RNA Metabolism	RNA processing and modification
737	embl-cds:AAZ50911	aminodeoxychorismate lyase family	652.762	599.399	487.393	372.495	354.507	391.526	579.852	372.843	0.642997	0.0918013	0.0142649	-0.637117	1.84573	1.17595	#		M5005_Spy0292	M5005_Spy0292	(+)	RNA Metabolism	RNA processing and modification
170	embl-cds:AAZ51512	oxaloacetate decarboxylase alpha chain	178.867	141.903	279.658	401.678	393.976	406.401	200.143	400.685	2.002	0.015358	0.0387324	1.00144	1.41193	1.41396	#	*	oadA2	M5005_Spy0894	(+)	Respiration	Sodium Ion-Coupled Energetics
211	embl-cds:AAZ51527	oxaloacetate decarboxylase alpha chain	217.789	268.154	249.665	395.507	426.259	496.38	245.203	439.382	1.79191	0.390776	0.00429864	0.841502	2.36667	1.99156	#	*	oadA1	M5005_Spy0909	(+)	Respiration	Sodium Ion-Coupled Energetics
82	embl-cds:AAZ51265	glycerophosphoryl diester phosphodiesterase	158.201	127.216	233.074	469.731	497.064	522.072	172.83	496.289	2.87154	0.375797	0.000751056	1.52182	3.12433	4.75467	#	*	M5005_Spy0647	M5005_Spy0647	(+)	Carbohydrates	Sugar alcohols
29	embl-cds:AAZ51186	streptolysin S export ATP-binding protein	204.399	121.465	153.863	687.141	730.948	719.453	159.909	712.514	4.45575	0.455971	3.60096e-05	2.15567	4.44358	9.57889	#	*	sagG	M5005_Spy0568	(+)	Virulence, Disease and Defense	Toxins and superantigens
118	embl-cds:AAZ52163	N utilization substance protein B	160.567	287.143	181.39	488.394	488.642	541.375	209.7	506.137	2.41362	0.336344	0.0023139	1.2712	2.63565	3.35044	#	*	nusB	M5005_Spy1545	(+)	RNA Metabolism	Transcription
137	embl-cds:AAZ52028	LSU ribosomal protein L7AE	186.776	184.334	255.856	466.527	462.87	462.473	208.989	463.956	2.22001	0.00604026	0.00819883	1.15056	2.08625	2.40036	#	*	M5005_Spy1410	M5005_Spy1410	(+)	RNA Metabolism	Transcription
157	embl-cds:AAZ50625	transcription-repair coupling factor	215.445	176.759	271.403	440.929	420.641	502.42	221.202	454.663	2.05542	0.889454	0.00318358	1.03943	2.49708	2.59555	#	*	trcF	M5005_Spy0006	(+)	RNA Metabolism	Transcription
284	embl-cds:AAZ51098	transcription accessory protein	303.741	312.608	331.133	468.448	448.122	477.355	315.827	464.642	1.47119	0.930528	0.000229848	0.556982	3.63856	2.02661	#	*	M5005_Spy0480	M5005_Spy0480	(+)	RNA Metabolism	Transcription
544	embl-cds:AAZ50912	transcription elongation factor	1115.7	1363.81	852.754	255.641	236.797	185.477	1110.75	225.972	0.20344	0.0395805	0.0247846	-2.29733	1.60582	3.68909	#	*	greA	M5005_Spy0293	(+)	RNA Metabolism	Transcription
556	embl-cds:AAZ52031	putative cytosolic protein	1226.92	1066.48	1018.12	190.37	185.485	155.752	1103.84	177.203	0.160533	0.057093	0.000132494	-2.63906	3.8778	10.2338	#	*	M5005_Spy1413	M5005_Spy1413	(+)	RNA Metabolism	Transcription
679	embl-cds:AAZ51218	RNA polymerase sigma factor	440.974	405.435	450.531	397.816	385.939	369.589	432.314	384.448	0.88928	0.524764	0.0400819	-0.16929	1.39705	0.236507	#		rpoD	M5005_Spy0600	(+)	RNA Metabolism	Transcription
154	embl-cds:AAZ52007	sodium-dependent phosphate transporter	276.22	148.603	272.161	460.597	448.888	540.183	232.328	483.222	2.07992	0.638523	0.00780044	1.05652	2.10788	2.22703	#	*	M5005_Spy1389	M5005_Spy1389	(+)	Membrane Transport	Uni- Sym- and Antiporters
425	embl-cds:AAZ52386	peroxiredoxin reductase (NAD(P)H)	913.551	791.524	633.805	380.581	360.861	314.959	779.627	352.133	0.451669	0.108985	0.00682189	-1.14666	2.1661	2.48378	#	*	ahpC	M5005_Spy1768	(+/-)	Sulfur Metabolism	Virulence, Disease and Defense - no subcategory
421	embl-cds:AAZ52149	immunogenic secreted protein	760.213	826.028	605.65	386.54	326.684	290.969	730.63	334.731	0.45814	0.308261	0.00507444	-1.12614	2.29461	2.58405	#	*	isp2	M5005_Spy1531	(+/-)	Regulation and Cell signaling	Virulence, Disease and Defense - no subcategory
386	embl-cds:AAZ52116	chaperone protein	615.663	775.721	619.863	374.207	343.919	323.187	670.416	347.105	0.517745	0.146635	0.00410464	-0.949685	2.38673	2.26664	#	*	dnaK	M5005_Spy1498	(+/-)	Protein Metabolism	Virulence, Disease and Defense - no subcategory
326	embl-cds:AAZ51493	sortase	562.393	532.145	539.287	377.119	374.567	302.033	544.608	351.24	0.64494	0.241807	0.0018102	-0.632763	2.74227	1.73521	#	*	srtA	M5005_Spy0875	(+/-)	Cell Wall and Capsule	Virulence, Disease and Defense - no subcategory
506	embl-cds:AAZ51187	streptolysin S export transmembrane protein	1207.31	590.161	896.308	321.051	318.931	221.237	897.926	287.073	0.319707	0.0660477	0.0280012	-1.64518	1.55282	2.55467	#	*	sagH	M5005_Spy0569	(+)	Virulence, Disease and Defense	Virulence, Disease and Defense - no subcategory
407	embl-cds:AAZ52333	C5A peptidase precursor	667.488	813.183	594.856	351.38	361.722	302.806	691.843	338.636	0.48947	0.148238	0.00610958	-1.03071	2.21399	2.28197	#	*	scpA	M5005_Spy1715	(+)	Virulence, Disease and Defense	Virulence, Disease and Defense - no subcategory
487	embl-cds:AAZ52336	streptococcal inhibitor of complement	770.32	970.618	819.119	306.012	312.58	293.694	853.352	304.095	0.356354	0.0167119	0.011324	-1.48862	1.946	2.89685	#	*	sic1.01	M5005_Spy1718	(+)	Virulence, Disease and Defense	Virulence, Disease and Defense - no subcategory
537	embl-cds:AAZ51395	collagen-like surface protein	988.427	1327.32	803	218.529	245.257	199.455	1039.58	221.08	0.212663	0.0148649	0.032598	-2.23336	1.48681	3.32058	#	*	M5005_Spy0777	M5005_Spy0777	(+)	Virulence, Disease and Defense	Virulence, Disease and Defense - no subcategory
546	embl-cds:AAZ51724	protein G-related alpha 2M-binding protein	1400.91	1336.65	722.789	229.93	251.641	186.536	1153.45	222.702	0.193075	0.0155609	0.0489101	-2.37276	1.3106	3.10975	#	*	grab	M5005_Spy1106	(+)	Virulence, Disease and Defense	Virulence, Disease and Defense - no subcategory
575	embl-cds:AAZ50974	exotoxin type J precursor	2453.65	1667.99	1721.91	4.0411	11.0538	8.72734	1947.85	7.94073	0.00407667	0.000132478	0.0166301	-7.93839	1.7791	14.1232	#	*	speJ	M5005_Spy0356	(+)	Virulence, Disease and Defense	Virulence, Disease and Defense - no subcategory
710	embl-cds:AAZ51599	cAMP factor	624.883	551.244	496.882	387.764	378.627	468.302	557.67	411.564	0.738007	0.742193	0.035392	-0.438294	1.4511	0.636006	#		cfa	M5005_Spy0981	(+)	Virulence, Disease and Defense	Virulence, Disease and Defense - no subcategory
476	embl-cds:AAZ50636	secreted protein	1038.01	724.251	733.069	356.51	273.747	312.635	831.777	314.298	0.377863	0.101954	0.00811772	-1.40407	2.09057	2.93529	#	*	sibA		(-)		Virulence, Disease and Defense - no subcategory
344	embl-cds:AAZ52483	protease Do	594.828	637.337	570.133	363.334	372.699	351.21	600.766	362.414	0.603253	0.182573	0.000318004	-0.729165	3.49757	2.5503	#	*	htrA		(-)		Virulence, Disease and Defense - no subcategory
0	embl-cds:AAZ51158	transporter	37.6865	10.379	30.7629	381.824	458.544	368.229	26.2762	402.866	15.332	0.156657	0.000210833	3.93847	3.67606	14.4781	#	*	M5005_Spy0540		(-)
2	embl-cds:AAZ50881	putative RNA binding protein	24.4742	101.142	14.2538	373.334	478.574	779.916	46.6234	543.941	11.6667	0.0964089	0.01637	3.54432	1.78595	6.32999	#	*	M5005_Spy0262		(-)
4	embl-cds:AAZ51531	recombinase	63.8288	66.5073	37.1738	544.323	470.712	543.171	55.8366	519.402	9.30217	0.257682	5.89137e-05	3.21757	4.22978	13.6096	#	*	xerD		(-)
5	embl-cds:AAZ52085	integrase	16.0538	62.4701	82.1446	491.618	511.248	477.96	53.5562	493.609	9.21665	0.391174	3.5845e-05	3.20424	4.44557	14.2447	#	*	int.3		(-)
11	embl-cds:AAZ51282	autolysin	69.1487	56.8785	151.252	445.824	729.374	519.212	92.4266	564.803	6.11083	0.216778	0.00629947	2.61137	2.2007	5.74683	#	*	mur1.2		(-)
12	embl-cds:AAZ50972	hypothetical protein	29.9735	122.179	98.0118	454.821	574.092	487.335	83.388	505.416	6.06101	0.751009	0.000722973	2.59956	3.14088	8.1649	#	*	M5005_Spy0354		(-)
15	embl-cds:AAZ51267	RNA binding protein	102.388	86.5384	102.44	438.641	438.393	705.033	97.122	527.355	5.42983	0.00707133	0.039666	2.44091	1.40158	3.42113	#	*	M5005_Spy0649		(-)
18	embl-cds:AAZ51739	phosphocarrier protein HPr	74.8171	140.537	86.9704	570.619	469.259	520.076	100.775	519.985	5.15986	0.645027	0.000295934	2.36733	3.5288	8.35385	#	*	ptsH		(-)
21	embl-cds:AAZ51836	phage protein	74.0698	34.5181	148.642	380.481	315.091	591.072	85.7433	428.882	5.00192	0.278043	0.0187148	2.32248	1.72781	4.01282	#	*	M5005_Spy1218		(-)
22	embl-cds:AAZ51046	daunorubicin resistance ATP-binding protein	60.9238	39.6752	154.936	437.692	384.317	439.569	85.1784	420.526	4.937	0.414684	0.00108401	2.30363	2.96497	6.8302	#	*	drrA		(-)
24	embl-cds:AAZ50933	phosphatidylglycerophosphatase B-like protein	115.114	74.9657	82.1335	460.55	417.867	454.027	90.7378	444.148	4.89485	0.928948	4.09232e-05	2.29126	4.38803	10.0541	#	*	M5005_Spy0314		(-)
25	embl-cds:AAZ51711	hypothetical protein	117.623	102.122	127.686	506.437	471.234	637.722	115.811	538.464	4.64952	0.0421733	0.0126551	2.21708	1.89774	4.20744	#	*	M5005_Spy1093		(-)
27	embl-cds:AAZ50879	putative lipase	218.857	142.526	127.462	709.459	757.98	737.47	162.948	734.97	4.51045	0.39626	5.47116e-05	2.17327	4.26192	9.2623	#	*	M5005_Spy0260		(-)
28	embl-cds:AAZ51857	putative cytosolic protein	124.312	87.4417	130.156	523.361	539.703	478.88	113.97	513.982	4.5098	0.702389	5.94649e-05	2.17306	4.22574	9.1828	#	*	M5005_Spy1239		(-)
30	embl-cds:AAZ51332	putative cytosolic protein	103.161	134.884	120.564	469.789	417.481	686.586	119.536	524.619	4.38879	0.0244892	0.0375223	2.13382	1.42571	3.04222	#	*	M5005_Spy0714		(-)
31	embl-cds:AAZ51816	phage protein	157.767	179.679	47.2644	536.944	531.453	613.521	128.237	560.639	4.37191	0.589417	0.000895449	2.12826	3.04796	6.48686	#	*	M5005_Spy1198		(-)
34	embl-cds:AAZ51009	phosphohydrolase	98.794	123.433	140.432	467.13	527.126	503.382	120.886	499.213	4.12961	0.648727	5.81887e-05	2.046	4.23516	8.66516	#	*	M5005_Spy0391		(-)
35	embl-cds:AAZ51159	putative cytosolic protein	109.722	120.453	171.06	551.923	546.742	544.782	133.745	547.816	4.09597	0.02505	0.00186257	2.03421	2.72989	5.55315	#	*	M5005_Spy0541		(-)
36	embl-cds:AAZ52430	putative membrane spanning protein	130.47	98.1346	181.86	528.662	526.731	618.646	136.822	558.013	4.0784	0.785189	0.000413023	2.028	3.38403	6.86281	#	*	M5005_Spy1812		(-)
37	embl-cds:AAZ50935	SAM-dependent methyltransferase	110.667	145.653	129.125	513.201	500.277	550.046	128.482	521.175	4.05641	0.629462	2.61867e-05	2.0202	4.58192	9.25642	#	*	M5005_Spy0316		(-)
39	embl-cds:AAZ52070	phage protein	132.033	119.032	134.174	548.905	503.107	475.11	128.413	509.041	3.96409	0.092299	6.57642e-05	1.98699	4.18201	8.30962	#	*	M5005_Spy1452		(-)
42	embl-cds:AAZ51517	transcriptional regulator, GntR family	110.178	287.234	160.144	725.519	791.164	634.549	185.852	717.077	3.85833	0.852098	0.00157959	1.94798	2.80146	5.45717	#	*	citG		(-)
45	embl-cds:AAZ52372	translation initiation inhibitor	148.321	166.141	122.049	495.071	546.337	602.749	145.504	548.052	3.76659	0.290011	0.000279139	1.91326	3.55418	6.80007	#	*	M5005_Spy1754		(-)
50	embl-cds:AAZ50921	putative exported protein	91.4405	191.12	126.583	481.052	508.002	509.249	136.381	499.434	3.66205	0.180673	0.00028913	1.87265	3.53891	6.62713	#	*	M5005_Spy0302		(-)
51	embl-cds:AAZ52303	D-tyrosyl-tRNA(Tyr) deacylase	89.6363	149.664	172.944	515.979	458.444	530.137	137.415	501.52	3.64969	0.876632	0.000388721	1.86777	3.41036	6.36978	#	*	M5005_Spy1685		(-)
54	embl-cds:AAZ52453	replicative DNA helicase	125.772	113.084	151.49	421.035	459.511	500.694	130.116	460.413	3.53849	0.388754	0.000208904	1.82314	3.68005	6.70923	#	*	holB		(-)
56	embl-cds:AAZ52289	transcriptional regulator, MarR family	138.495	125.349	156.169	494.582	486.838	494.892	140.004	492.104	3.51492	0.160163	2.91862e-06	1.81349	5.53482	10.0374	#	*	M5005_Spy1671		(-)
57	embl-cds:AAZ51455	chloride channel protein	256.77	58.7631	165.812	555.921	591.458	539.276	160.449	562.218	3.50404	0.134895	0.00246987	1.80902	2.60733	4.7167	#	*	M5005_Spy0837		(-)
62	embl-cds:AAZ52452	hypothetical protein	187.977	185.682	233.439	738.851	732.939	633.055	202.366	701.615	3.46706	0.340624	0.000187521	1.79371	3.72695	6.68508	#	*	M5005_Spy1834		(-)
64	embl-cds:AAZ51764	DNA polymerase III, delta subunit	177.839	124.436	153.681	509.006	495.247	552.469	151.985	518.907	3.4142	0.889874	9.25421e-05	1.77155	4.03366	7.14581	#	*	M5005_Spy1146		(-)
65	embl-cds:AAZ52420	holliday junction DNA helicase	142.507	182.502	137.156	524.535	489.662	559.954	154.055	524.717	3.40604	0.664102	0.000117263	1.7681	3.93084	6.9501	#	*	ruvA		(-)
66	embl-cds:AAZ52079	phage protein	137.782	132.846	207.742	443.183	569.943	607.028	159.457	540.051	3.38682	0.384128	0.00231758	1.75993	2.63496	4.63736	#	*	M5005_Spy1461		(-)
70	embl-cds:AAZ50915	acylphosphatase	211.489	116.502	114.284	465.278	506.12	512.933	147.425	494.777	3.35613	0.354875	0.000599858	1.7468	3.22195	5.6281	#	*	M5005_Spy0296		(-)
71	embl-cds:AAZ51114	hydrolase, HAD superfamily	117.432	168.758	198.933	519.019	501.651	580.26	161.707	533.643	3.30005	0.99784	0.000382297	1.72249	3.4176	5.88678	#	*	M5005_Spy0496		(-)
76	embl-cds:AAZ52478	putative membrane spanning protein	157.23	80.268	241.304	484.381	546.222	495.693	159.6	508.765	3.18774	0.2864	0.00225155	1.67254	2.64752	4.42807	#	*	M5005_Spy1860		(-)
79	embl-cds:AAZ52062	adenine-specific methyltransferase	161.62	147.349	205.164	517.281	547.495	501.852	171.377	522.209	3.04713	0.745517	8.96726e-05	1.60745	4.04734	6.5059	#	*	M5005_Spy1444		(-)
80	embl-cds:AAZ51601	histidine transport ATP-binding protein	178.479	127.619	173.259	459.942	462.175	478.967	159.786	467.028	2.92284	0.242777	5.81681e-05	1.54737	4.23532	6.5536	#	*	M5005_Spy0983		(-)
81	embl-cds:AAZ51543	anaerobic ribonucleoside-triphosphate reductase	319.543	434.486	305.052	873.586	825.155	1394.7	353.027	1031.15	2.92087	0.0960282	0.0221767	1.5464	1.6541	2.55791	#	*	rnhB		(-)
83	embl-cds:AAZ51150	cell division protein	131.894	194.433	195.831	501.989	507.951	473.42	174.053	494.453	2.84082	0.406985	0.000171068	1.50631	3.76683	5.674	#	*	ftsX		(-)
84	embl-cds:AAZ51593	hypothetical protein	186.372	148.978	204.067	535.026	529.262	459.234	179.806	507.841	2.82438	0.615288	0.00036126	1.49794	3.44218	5.15616	#	*	M5005_Spy0975		(-)
85	embl-cds:AAZ51157	ATP-binding protein	163.049	146.201	181.697	395.165	478.262	497.931	163.649	457.12	2.79329	0.191612	0.000895837	1.48197	3.04777	4.5167	#	*	M5005_Spy0539		(-)
86	embl-cds:AAZ52130	transcription pleiotropic repressor	177.513	134.224	223.003	464.748	472.334	538.675	178.246	491.919	2.75977	0.912583	0.000835291	1.46455	3.07816	4.50811	#	*	codY		(-)
87	embl-cds:AAZ52009	degV family protein	170.356	201.165	146.989	449.89	476.256	498.759	172.837	474.968	2.74807	0.895217	0.000138414	1.45842	3.85882	5.62777	#	*	M5005_Spy1391		(-)
90	embl-cds:AAZ52373	putative cytosolic protein	218.525	182.058	181.248	472.48	490.703	624.61	193.943	529.264	2.72897	0.123286	0.00248047	1.44835	2.60547	3.77364	#	*	M5005_Spy1755		(-)
92	embl-cds:AAZ52137	ATP-dependent DNA helicase	197.683	162.169	198.252	475.733	497.999	527.148	186.034	500.293	2.68925	0.782485	7.95556e-05	1.4272	4.09933	5.85058	#	*	recG		(-)
93	embl-cds:AAZ50716	glutamyl aminopeptidase	184.285	153.65	174.097	398.458	485.857	485.326	170.678	456.547	2.67491	0.17547	0.00071359	1.41949	3.14655	4.4665	#	*	pepA		(-)
96	embl-cds:AAZ51833	phage protein	201.133	226.751	174.18	487.446	526.915	573.138	200.688	529.166	2.63676	0.546154	0.00034837	1.39877	3.45796	4.83688	#	*	M5005_Spy1215		(-)
100	embl-cds:AAZ51735	ATP-dependent RNA helicase	183.888	205.788	207.26	445.499	466.898	625.514	198.979	512.637	2.57634	0.034817	0.0294074	1.36533	1.53154	2.09105	#	*	deaD2		(-)
102	embl-cds:AAZ52408	acetyltransferase	97.2339	181.415	227	368.347	533.472	385.645	168.55	429.155	2.54616	0.689553	0.0157861	1.34832	1.80173	2.42931	#	*	M5005_Spy1790		(-)
103	embl-cds:AAZ52189	c3-degrading proteinase	156.665	227.865	209.388	466.191	528.018	511.796	197.973	502.002	2.53571	0.85893	0.000422128	1.34239	3.37456	4.52997	#	*	M5005_Spy1571		(-)
106	embl-cds:AAZ51610	ABC transporter ATP-binding protein	212.036	165.654	176.717	433.809	478.012	459.444	184.802	457.088	2.47339	0.912735	0.000136879	1.30649	3.86366	5.04783	#	*	M5005_Spy0992		(-)
107	embl-cds:AAZ51254	transcriptional regulator, LysR family	204.301	177.011	220.548	492.096	496.156	493.063	200.62	493.772	2.46123	0.0184131	0.00172328	1.29938	2.76365	3.59103	#	*	M5005_Spy0636		(-)
108	embl-cds:AAZ51860	putative cytosolic protein	234.402	213.01	172.058	463.793	524.708	532.291	206.49	506.931	2.45499	0.831605	0.000449603	1.29572	3.34717	4.33698	#	*	M5005_Spy1242		(-)
111	embl-cds:AAZ52090	bis(5'-nucleosyl)-tetraphosphatase (asymmetrical)	185.763	173.691	253.095	496.154	512.506	493.988	204.183	500.883	2.45311	0.106044	0.000306408	1.29461	3.5137	4.54887	#	*	hit		(-)
117	embl-cds:AAZ52406	protein yaaA	238.265	199.839	237.501	523.758	549.81	560.768	225.202	544.779	2.41907	0.85646	4.47071e-05	1.27445	4.34962	5.54338	#	*	yaaA		(-)
120	embl-cds:AAZ51411	Xaa-His dipeptidase	221.498	215.77	152.986	470.086	463.849	486.105	196.751	473.347	2.40582	0.167204	0.000270591	1.26653	3.56769	4.51857	#	*	M5005_Spy0793		(-)
123	embl-cds:AAZ51130	hydrolase, HAD superfamily	151.318	203.867	242.571	460.88	466.472	481.813	199.252	469.722	2.35743	0.106053	0.000572258	1.23721	3.24241	4.01155	#	*	M5005_Spy0512		(-)
125	embl-cds:AAZ52207	transcriptional regulator, GntR family	200.325	204.467	265.633	513.347	544.342	513.883	223.475	523.857	2.34414	0.381077	0.00021468	1.22906	3.66821	4.50845	#	*	crgR		(-)
131	embl-cds:AAZ52078	phage protein	78.1193	135.537	333.82	393.472	418.209	443.557	182.492	418.413	2.29277	0.0673412	0.0401768	1.19709	1.39602	1.67117	#	*	M5005_Spy1460		(-)
132	embl-cds:AAZ51835	phage antirepressor protein	223.908	214.471	164.067	388.849	483.794	485.886	200.815	452.843	2.25502	0.503993	0.00242837	1.17314	2.61469	3.0674	#	*	M5005_Spy1217		(-)
134	embl-cds:AAZ52112	3-oxoacyl-[acyl-carrier-protein] synthase III	191.608	229.511	259.532	486.478	478.959	556.313	226.883	507.25	2.23573	0.778074	0.000881414	1.16075	3.05482	3.54587	#	*	fabH		(-)
136	embl-cds:AAZ51539	ABC transporter ATP-binding protein	249.995	220.844	216.211	484.214	519.477	524.736	229.017	509.476	2.22462	0.817196	7.09688e-05	1.15356	4.14893	4.78604	#	*	M5005_Spy0921		(-)
138	embl-cds:AAZ50620	chromosomal replication initiator protein	220.628	255.47	177.99	462.524	448.855	533.631	218.029	481.67	2.2092	0.841837	0.0015809	1.14352	2.8011	3.20312	#	*	dnaA		(-)
139	embl-cds:AAZ52046	phage protein	233.423	227.446	205.477	409.024	510.268	550.119	222.115	489.803	2.20518	0.0786413	0.00334617	1.1409	2.47545	2.82423	#	*	M5005_Spy1428		(-)
140	embl-cds:AAZ52069	phage protein	254.819	185.64	190.982	435.482	508.328	447.964	210.48	463.925	2.20412	0.987968	0.00131411	1.1402	2.88137	3.28535	#	*	M5005_Spy1451		(-)
142	embl-cds:AAZ51574	16S rRNA m(5)C 967 methyltransferase	211.894	213.955	260.298	489.141	472.38	542.35	228.716	501.29	2.19176	0.719023	0.000493269	1.13209	3.30692	3.74373	#	*	M5005_Spy0956		(-)
148	embl-cds:AAZ51470	short chain dehydrogenase	242.481	127.891	330.095	443.787	424.905	637.794	233.489	502.162	2.15069	0.850883	0.0402044	1.1048	1.39573	1.54199	#	*	M5005_Spy0852		(-)
151	embl-cds:AAZ51818	phage protein	121.545	236.255	280.613	376.531	392.655	581.974	212.804	450.387	2.11644	0.680977	0.0430187	1.08164	1.36634	1.47789	#	*	M5005_Spy1200		(-)
153	embl-cds:AAZ50928	putative cytosolic protein	213.646	179.953	208.541	419.701	463.081	378.34	200.713	420.374	2.0944	0.31032	0.001176	1.06654	2.92959	3.12452	#	*	M5005_Spy0309		(-)
162	embl-cds:AAZ52366	transcriptional regulator, DeoR family	176.426	237.838	322.048	466.536	489.573	542.793	245.438	499.634	2.03569	0.445041	0.00604543	1.02551	2.21857	2.27518	#	*	M5005_Spy1748		(-)
168	embl-cds:AAZ50856	putative membrane spanning protein	233.527	314.344	246.61	529.834	530.747	535.155	264.827	531.912	2.00853	0.00856848	0.00846084	1.00614	2.07259	2.08531	#	*	M5005_Spy0237		(-)
171	embl-cds:AAZ51532	phage transcriptional repressor	180.121	357.5	180.825	460.562	441.493	535.626	239.482	479.227	2.0011	0.383281	0.021717	1.00079	1.6632	1.66452	#	*	M5005_Spy0914		(-)
174	embl-cds:AAZ52266	transcriptional regulator, Cro/CI family	259.164	236.064	283.469	502.308	462.908	589.07	259.565	518.095	1.99601	0.237701	0.00286988	0.997119	2.54214	2.53481	#	*	M5005_Spy1648		(-)
176	embl-cds:AAZ51722	cytosolic protein containing multiple CBS domains	197.427	196.447	287.82	444.336	457.702	454.564	227.231	452.201	1.99005	0.0348652	0.0163076	0.992801	1.78761	1.77474	#	*	M5005_Spy1104		(-)
179	embl-cds:AAZ51946	Xaa-Pro dipeptidase	234.816	202.725	268.806	464.421	456.621	468.057	235.449	463.033	1.96659	0.0606244	0.000300476	0.975698	3.52219	3.43659	#	*	M5005_Spy1328		(-)
184	embl-cds:AAZ51590	hypothetical protein	227.945	304.288	207.476	531.827	458.341	443.681	246.57	477.95	1.93839	0.922944	0.00449539	0.954862	2.34723	2.24128	#	*	M5005_Spy0972		(-)
189	embl-cds:AAZ52409	virulence factor	317.738	311.501	221.223	500.099	586.286	553.958	283.487	546.781	1.92877	0.787728	0.00277197	0.94768	2.55721	2.42342	#	*	M5005_Spy1791		(-)
193	embl-cds:AAZ51318	attenuator of transcription, LytR family regulator	143.833	275.748	305.747	406.641	485.964	455.809	241.776	449.471	1.85904	0.35536	0.0193156	0.894557	1.71409	1.53335	#	*	cpsX		(-)
196	embl-cds:AAZ51229	hypothetical protein	222.439	426.217	275.376	520.712	500.917	689.037	308.011	570.222	1.85131	0.97739	0.0372438	0.888543	1.42895	1.26968	#	*	M5005_Spy0611		(-)
200	embl-cds:AAZ52479	ABC transporter ATP-binding protein	217.046	262.973	275.106	467.206	448.473	474.63	251.708	463.436	1.84116	0.324574	0.000393717	0.880619	3.40482	2.99834	#	*	M5005_Spy1861		(-)
207	embl-cds:AAZ51122	oligoendopeptidase F	252.088	258.747	290.066	456.371	445.892	547.014	266.967	483.092	1.80956	0.234789	0.00319806	0.855638	2.49511	2.13491	#	*	pepF		(-)
208	embl-cds:AAZ51494	lactoylglutathione lyase	257.101	247.83	281.977	529.671	462.929	419.896	262.303	470.832	1.795	0.184982	0.00340003	0.84398	2.46852	2.08338	#	*	M5005_Spy0876		(-)
209	embl-cds:AAZ51067	UDP-glucose 6-dehydrogenase	234.814	259.01	255.611	421.963	468.656	453.792	249.812	448.137	1.7939	0.463333	0.000226804	0.843098	3.64435	3.07254	#	*	M5005_Spy0449		(-)
216	embl-cds:AAZ50654	holliday junction DNA helicase	242.493	231.493	313.685	448.041	473.63	461.969	262.557	461.213	1.75662	0.152324	0.00176773	0.812805	2.75258	2.23731	#	*	ruvB		(-)
218	embl-cds:AAZ51656	phage protein	295.202	252.535	267.761	434.321	517.09	480.499	271.833	477.303	1.75587	0.427395	0.00160156	0.812187	2.79546	2.27043	#	*	M5005_Spy1038		(-)
220	embl-cds:AAZ51669	phage protein	287.882	196.31	294.792	420.008	443.756	487.73	259.661	450.498	1.73494	0.561879	0.00698876	0.794889	2.1556	1.71346	#	*	M5005_Spy1051		(-)
221	embl-cds:AAZ52327	hypothetical protein	220.888	357.91	219.598	498.711	484.414	401.21	266.132	461.445	1.73389	0.609957	0.0238369	0.794016	1.62275	1.28849	#	*	M5005_Spy1709		(-)
224	embl-cds:AAZ50999	s1 RNA binding domain	241.387	245.773	316.292	467.474	462.08	457.763	267.817	462.439	1.7267	0.0264415	0.0142545	0.788014	1.84605	1.45471	#	*	M5005_Spy0381		(-)
226	embl-cds:AAZ52067	DNA primase	326.468	281.482	243.585	454.474	487.409	523.494	283.845	488.459	1.72087	0.818153	0.00278364	0.783134	2.55539	2.00121	#	*	M5005_Spy1449		(-)
228	embl-cds:AAZ50621	DNA polymerase III beta chain	225.111	269.3	273.521	410.189	466.92	441.213	255.977	439.441	1.71672	0.942358	0.00124246	0.779651	2.90572	2.26545	#	*	dnaN		(-)
230	embl-cds:AAZ51149	cell division ATP-binding protein	272.007	216.73	286.544	428.798	455.892	441.906	258.427	442.198	1.71111	0.238355	0.00125683	0.774936	2.90072	2.24788	#	*	ftsE		(-)
237	embl-cds:AAZ52232	hypothetical protein	277.142	229.909	287.443	400.451	477.455	452.027	264.831	443.311	1.67394	0.758862	0.00342781	0.743244	2.46498	1.83208	#	*	M5005_Spy1614		(-)
242	embl-cds:AAZ51263	ABC transporter ATP-binding protein	293.812	310.976	283.758	491.001	471.808	500.556	296.182	487.788	1.64692	0.938252	7.8712e-05	0.719772	4.10396	2.95391	#	*	M5005_Spy0645		(-)
243	embl-cds:AAZ50656	putative membrane associated protein	281.261	329.629	247.658	470.069	467.936	473.043	286.183	470.349	1.64353	0.00771703	0.0159882	0.716795	1.7962	1.28751	#	*	M5005_Spy0037		(-)
248	embl-cds:AAZ51837	phage transcriptional regulator, Cro/CI family	293.835	297.993	244.961	467.49	403.713	484.579	278.93	451.927	1.62022	0.647551	0.00444645	0.696188	2.35199	1.63742	#	*	M5005_Spy1219		(-)
249	embl-cds:AAZ52195	Xaa-Pro dipeptidyl-peptidase	300.858	275.848	258.173	430.702	437.499	482.058	278.293	450.087	1.61731	0.742988	0.00107152	0.693598	2.97	2.05998	#	*	pepXP		(-)
256	embl-cds:AAZ51109	peptidase family U32	216.242	270.376	292.574	373.556	417.928	442.127	259.731	411.203	1.58319	0.879238	0.00747969	0.662834	2.12612	1.40926	#	*	M5005_Spy0491		(-)
259	embl-cds:AAZ52288	oxidoreductase	248.035	299.983	293.253	428.052	401.931	489.455	280.424	439.813	1.56839	0.56664	0.00650941	0.649281	2.18646	1.41963	#	*	M5005_Spy1670		(-)
264	embl-cds:AAZ51107	peptidase family U32	258.651	271.145	303.983	386.958	454.337	447.922	277.926	429.739	1.54623	0.56777	0.00392184	0.628757	2.40651	1.51311	#	*	M5005_Spy0489		(-)
267	embl-cds:AAZ52455	phosphoesterase, DHH family protein	290.722	234.92	328.519	429.569	444.856	438.805	284.72	437.743	1.53745	0.0520707	0.00513992	0.62054	2.28904	1.42044	#	*	M5005_Spy1837		(-)
268	embl-cds:AAZ51853	phosphoglucomutase	276.518	257.253	344.446	435.845	419.69	494.342	292.739	449.959	1.53706	0.847463	0.0107143	0.620178	1.97004	1.22177	#	*	M5005_Spy1235		(-)
271	embl-cds:AAZ50754	putative membrane associated protein	246.353	335.262	333.496	443.747	466.314	477.047	305.037	462.369	1.51578	0.20114	0.00705868	0.60006	2.15128	1.2909	#	*	M5005_Spy0135		(-)
272	embl-cds:AAZ51350	NIF3-related protein	301.277	307.844	284.558	449.69	428.339	467.489	297.893	448.506	1.50559	0.54562	0.000343736	0.590332	3.46378	2.04478	#	*	M5005_Spy0732		(-)
275	embl-cds:AAZ51664	phage protein	356.361	324.737	282.183	493.422	446.069	502.113	321.093	480.534	1.49656	0.792731	0.00449501	0.581647	2.34727	1.36528	#	*	M5005_Spy1046		(-)
276	embl-cds:AAZ51323	amidase family protein	285.184	265.193	321.453	425.68	435.123	443.861	290.61	434.888	1.49647	0.184546	0.00112543	0.58156	2.94868	1.71483	#	*	amiC		(-)
278	embl-cds:AAZ50657	acyltransferase family	355.056	290.56	323.678	438.927	509.358	500.118	323.098	482.801	1.49429	0.83041	0.00523638	0.579458	2.28097	1.32173	#	*	M5005_Spy0038		(-)
281	embl-cds:AAZ51224	polysaccharide export ATP-binding protein	304.664	289.575	280.539	426.595	424.334	451.25	291.592	434.06	1.48858	0.799829	0.000214511	0.57394	3.66855	2.10553	#	*	rgpDc		(-)
288	embl-cds:AAZ52042	phage endopeptidase	291.214	263.439	311.707	409.54	431.112	400.592	288.787	413.748	1.43271	0.590985	0.00169164	0.518747	2.77169	1.43781	#	*	M5005_Spy1424		(-)
291	embl-cds:AAZ50904	replicative DNA helicase	343.19	330.748	304.031	465.959	486.606	433.184	325.99	461.916	1.41696	0.71103	0.00217362	0.502804	2.66282	1.33887	#	*	dnaB		(-)
293	embl-cds:AAZ52400	neutral endopeptidase	311.308	307.905	286.203	400.83	449.817	420.576	301.805	423.741	1.40402	0.467803	0.00169062	0.489565	2.77195	1.35705	#	*	pepO		(-)
294	embl-cds:AAZ52152	protein translocase subunit	311.518	336.063	329.549	447.651	447.451	474.092	325.71	456.398	1.40124	0.81552	0.000341448	0.486704	3.46667	1.68724	#	*	secA		(-)
299	embl-cds:AAZ51040	NAD(P)H-dependent quinone reductase	338.359	303.34	335.464	439.443	430.425	422.478	325.721	430.782	1.32255	0.32035	0.00101357	0.403323	2.99414	1.20761	#	*	M5005_Spy0422		(-)
304	embl-cds:AAZ51132	dGTP triphosphohydrolase	492.767	505.52	515.809	389.536	373.707	406.845	504.699	390.029	0.772796	0.653206	0.000599733	-0.37184	3.22204	1.19809	#	*	M5005_Spy0514		(-)
308	embl-cds:AAZ51368	ABC transporter ATP-binding protein	504.098	495.719	507.847	384.465	375.288	366.367	502.555	375.373	0.74693	0.640236	3.63618e-05	-0.420956	4.43935	1.86877	#	*	M5005_Spy0750		(-)
310	embl-cds:AAZ51231	putative membrane spanning protein	583.319	581.143	558.665	403.335	419.705	438.257	574.376	420.432	0.731982	0.757967	0.000274105	-0.45012	3.56208	1.60337	#	*	M5005_Spy0613		(-)
313	embl-cds:AAZ51135	transcriptional regulator, LacI family	479.564	487.775	526.793	376.546	359.42	342.935	498.044	359.634	0.722092	0.614586	0.0013839	-0.469745	2.8589	1.34295	#	*	regR		(-)
315	embl-cds:AAZ51858	ATP-dependent clp protease ATP-binding subunit	549.865	567.98	516.953	401.222	362.656	363.214	544.933	375.697	0.689438	0.844127	0.00099826	-0.536506	3.00076	1.60993	#	*	clpE		(-)
316	embl-cds:AAZ51968	hypothetical protein	538.802	596.747	552.529	400.225	381.902	354.843	562.693	378.99	0.67353	0.724882	0.0011041	-0.570186	2.95699	1.68604	#	*	M5005_Spy1350		(-)
323	embl-cds:AAZ51896	hypothetical protein	610.235	605.357	506.075	392.391	364.533	367.338	573.889	374.754	0.653008	0.127502	0.00474865	-0.614827	2.32343	1.42851	#	*	M5005_Spy1278		(-)
327	embl-cds:AAZ52005	aldo/keto reductase family	671.29	558.533	554.449	417.932	389.546	340.577	594.757	382.685	0.643431	0.516593	0.00883581	-0.636143	2.05375	1.30648	#	*	M5005_Spy1387		(-)
329	embl-cds:AAZ51884	ATP-dependent protease La	490.881	635.702	507.938	335.875	364.461	346.706	544.84	349.014	0.64058	0.0643549	0.0135228	-0.642549	1.86893	1.20088	#	*	M5005_Spy1266		(-)
333	embl-cds:AAZ51399	PTS system, mannose/fructose family IIB component	658.571	491.824	551.403	381.468	333.013	364.582	567.266	359.688	0.634072	0.156219	0.0150311	-0.657282	1.82301	1.19823	#	*	ptsB		(-)
336	embl-cds:AAZ51120	putative exported protein	602.752	585.408	623.601	397.333	368.007	362.315	603.92	375.885	0.622408	0.982508	0.000123564	-0.684068	3.90811	2.67341	#	*	M5005_Spy0502		(-)
338	embl-cds:AAZ52075	phage protein	666.647	700.377	562.548	329.298	472.907	385.142	643.19	395.782	0.615343	0.992408	0.0136793	-0.700538	1.86393	1.30576	#	*	M5005_Spy1457		(-)
340	embl-cds:AAZ52444	putative membrane associated protein	573.033	655.03	678.394	386.179	403.006	381.398	635.486	390.195	0.61401	0.0807502	0.00167258	-0.703666	2.77661	1.95381	#	*	M5005_Spy1826		(-)
341	embl-cds:AAZ50905	primosomal protein	608.932	604.808	539.669	337.906	358.115	372.28	584.47	356.1	0.609271	0.330139	0.000743044	-0.714845	3.12899	2.23674	#	*	dnaI		(-)
346	embl-cds:AAZ51134	calcium-transporting ATPase	609.135	572.181	582.156	361.63	363.223	332.675	587.824	352.509	0.599685	0.89439	9.25795e-05	-0.737724	4.03349	2.9756	#	*	pacL		(-)
349	embl-cds:AAZ52445	putative membrane associated protein	555.847	561.696	598.916	347.719	337.855	331.525	572.153	339.033	0.592557	0.217525	8.25641e-05	-0.754974	4.08321	3.08272	#	*	M5005_Spy1827		(-)
350	embl-cds:AAZ51209	ABC transporter permease protein	526.127	491.717	693.094	344.779	357.439	310.089	570.313	337.435	0.591667	0.0984896	0.0217465	-0.757142	1.66261	1.25883	#	*	M5005_Spy0591		(-)
351	embl-cds:AAZ51378	UDP-N-acetylmuramoylalanyl-D-glutamate--2, 6-diaminopimelate ligase	660.815	549.335	496.187	351.942	332.568	322.266	568.779	335.592	0.590022	0.0623161	0.0090927	-0.76116	2.04131	1.55376	#	*	M5005_Spy0760		(-)
362	embl-cds:AAZ50697	high-affinity zinc uptake system ATP-binding protein	565.53	679.433	611.241	370.119	336.948	329.391	618.735	345.486	0.558375	0.249992	0.00151301	-0.840694	2.82016	2.37089	#	*	adcC		(-)
365	embl-cds:AAZ52347	hypothetical protein	576.086	711.71	652.045	454.506	336.837	278.148	646.614	356.497	0.551329	0.728449	0.0111483	-0.859014	1.95279	1.67748	#	*	M5005_Spy1729		(-)
369	embl-cds:AAZ51483	SUA5 protein	687.486	540.285	561.25	359.752	338.14	282.334	596.34	326.742	0.547912	0.40216	0.00633325	-0.867983	2.19837	1.90815	#	*	M5005_Spy0865		(-)
376	embl-cds:AAZ52375	hypothetical protein	672.128	611.797	579.531	339.899	337.148	313.436	621.152	330.161	0.53153	0.174881	0.000511938	-0.911778	3.29078	3.00046	#	*	M5005_Spy1757		(-)
378	embl-cds:AAZ51041	Xaa-Pro dipeptidase	657.05	628.491	557.289	337.787	353.19	284.867	614.277	325.281	0.529535	0.654599	0.00132968	-0.917201	2.87625	2.6381	#	*	pepQ		(-)
381	embl-cds:AAZ50955	putative membrane associated protein	536.117	718.528	650.3	329.447	345.005	327.494	634.981	333.982	0.525971	0.0214473	0.0287428	-0.926944	1.54147	1.42886	#	*	M5005_Spy0336		(-)
384	embl-cds:AAZ51549	glycine cleavage system H protein	879.455	660.535	642.979	472.561	407.483	255.689	727.656	378.578	0.52027	0.832765	0.0247665	-0.942668	1.60614	1.51405	#	*	M5005_Spy0931		(-)
392	embl-cds:AAZ50815	multidrug resistance ABC transporter ATP-binding and permease protein	688.249	604.965	564.505	336.768	311.455	297.008	619.24	315.077	0.508813	0.184696	0.00135271	-0.974793	2.8688	2.79648	#	*	M5005_Spy0196		(-)
394	embl-cds:AAZ51377	putative membrane associated protein	818.516	687.283	713.749	363.543	349.278	415.161	739.849	375.994	0.508204	0.399281	0.00124865	-0.976521	2.90356	2.83539	#	*	M5005_Spy0759		(-)
398	embl-cds:AAZ50908	putative cytosolic protein	590.86	853.61	557.354	372.52	355.952	282.516	667.275	336.996	0.505033	0.160376	0.0277414	-0.98555	1.55687	1.53437	#	*	M5005_Spy0289		(-)
399	embl-cds:AAZ51037	permease	715.433	506.506	714.239	379.505	312.56	282.205	645.393	324.757	0.503192	0.292509	0.0129894	-0.990819	1.88641	1.86909	#	*	M5005_Spy0419		(-)
400	embl-cds:AAZ51609	transcriptional regulator, GntR family	580.111	782.987	540.712	332.263	294.474	325.062	634.603	317.266	0.499944	0.046531	0.0486793	-1.00016	1.31266	1.31287	#	*	M5005_Spy0991		(-)
408	embl-cds:AAZ52218	acid phosphatase	667.68	726.667	645.681	339.242	341.472	317.635	680.01	332.783	0.48938	0.179909	0.000164428	-1.03097	3.78402	3.90122	#	*	lppC		(-)
409	embl-cds:AAZ51484	phosphinothricin N-acetyltransferase	656.145	426.101	813.566	338.484	320.472	267.507	631.937	308.821	0.488689	0.0692169	0.047736	-1.03301	1.32115	1.36477	#	*	M5005_Spy0866		(-)
410	embl-cds:AAZ51290	degV family protein	641.118	770.02	677.489	342.685	319.378	337.796	696.209	333.287	0.478716	0.0661394	0.000743586	-1.06276	3.12867	3.32502	#	*	M5005_Spy0672		(-)
412	embl-cds:AAZ50655	protein tyrosine phosphatase	653.679	608.278	719.739	314.068	367.604	254.725	660.565	312.132	0.472523	0.992606	0.0016199	-1.08154	2.79051	3.01806	#	*	M5005_Spy0036		(-)
414	embl-cds:AAZ51289	transposase	715.267	972.454	573.305	318.169	397.203	344.312	753.675	353.228	0.468674	0.076188	0.0282485	-1.09334	1.549	1.6936	#	*	M5005_Spy0671		(-)
415	embl-cds:AAZ51162	transcriptional regulator, GntR family	755.46	946.439	695.777	375.078	392.498	350.488	799.225	372.688	0.466311	0.0506535	0.00508881	-1.10064	2.29338	2.52418	#	*	M5005_Spy0544		(-)
416	embl-cds:AAZ50894	serine/threonine sodium symporter	775.233	495.576	778.565	357.371	312.15	283.041	683.125	317.521	0.464807	0.100975	0.0191222	-1.1053	1.71846	1.89941	#	*	M5005_Spy0275		(-)
417	embl-cds:AAZ51591	general stress protein, Gls24 family	726.149	721.95	580.054	330.274	321.999	284.441	676.051	312.238	0.461855	0.158835	0.00190148	-1.11449	2.72091	3.03241	#	*	M5005_Spy0973		(-)
419	embl-cds:AAZ51874	rhodanese-related sulfurtransferase	736.542	815.165	642.933	332.933	310.685	364.832	731.547	336.15	0.459506	0.181209	0.00162907	-1.12185	2.78806	3.12777	#	*	M5005_Spy1256		(-)
422	embl-cds:AAZ51720	ribonuclease BN	774.033	680.932	626.478	317.558	333.39	296.429	693.814	315.792	0.455154	0.116343	0.00104309	-1.13557	2.98168	3.38592	#	*	M5005_Spy1102		(-)
428	embl-cds:AAZ50848	surface exclusion protein	714.68	805.908	586.034	311.357	348.415	291.23	702.207	317.001	0.451435	0.129012	0.0042811	-1.14741	2.36844	2.71758	#	*	prgA		(-)
429	embl-cds:AAZ52348	hypothetical protein	522.331	884.228	844.706	365.795	356.312	292.591	750.422	338.233	0.450723	0.0773198	0.0243159	-1.14969	1.61411	1.85572	#	*	M5005_Spy1730		(-)
430	embl-cds:AAZ52480	ABC transporter, permease protein	904.32	623.764	772.551	343.61	330.584	354.933	766.878	343.042	0.447323	0.0149584	0.033829	-1.16061	1.47071	1.70692	#	*	M5005_Spy1862		(-)
431	embl-cds:AAZ51560	nucleoside-binding protein	747.516	838.809	615.536	328.577	313.401	342.254	733.954	328.078	0.447	0.0325273	0.0230434	-1.16165	1.63745	1.90215	#	*	M5005_Spy0942		(-)
432	embl-cds:AAZ51550	luciferase-like monooxygenase	711.878	599.435	729.973	322.183	316.401	273.312	680.429	303.965	0.446726	0.249548	0.000993328	-1.16254	3.00291	3.49099	#	*	M5005_Spy0932		(-)
434	embl-cds:AAZ52191	aquaporin	793.783	766.379	524	283.433	333.068	313.704	694.721	310.068	0.446321	0.0552052	0.0114696	-1.16385	1.94045	2.25839	#	*	glpF.2		(-)
438	embl-cds:AAZ52370	LSU ribosomal protein L33P	698.744	913.293	512.464	310.522	349.992	271.223	708.167	310.579	0.438567	0.0742461	0.0280717	-1.18913	1.55173	1.84521	#	*	M5005_Spy1752		(-)
440	embl-cds:AAZ51297	GTP pyrophosphokinase	902.457	697.436	637.273	309.658	313.932	356.365	745.722	326.651	0.438034	0.066687	0.00682397	-1.19089	2.16596	2.57942	#	*	M5005_Spy0679		(-)
442	embl-cds:AAZ52226	alpha/beta hydrolase	778.29	798.705	649.619	316.627	309.163	338.676	742.205	321.489	0.433154	0.0695776	0.000897297	-1.20705	3.04706	3.67796	#	*	M5005_Spy1608		(-)
443	embl-cds:AAZ51401	PTS system, mannose/fructose family IID component	885.757	759.367	673.212	348.835	304.844	348.093	772.779	333.924	0.432108	0.105172	0.00228767	-1.21054	2.64061	3.19655	#	*	ptsD		(-)
445	embl-cds:AAZ50683	protein translocase subunit	863.797	659.411	632.333	312.866	305.554	311.155	718.514	309.858	0.431249	0.0018253	0.0304108	-1.21341	1.51697	1.8407	#	*	secY		(-)
448	embl-cds:AAZ50900	putative cytosolic protein	819.289	820.965	667.927	333.719	357.456	299.757	769.394	330.311	0.429313	0.196422	0.00119485	-1.2199	2.92269	3.56538	#	*	M5005_Spy0281		(-)
449	embl-cds:AAZ51603	phnA protein	683.547	860.997	600.465	345.371	332.345	241.532	715.003	306.416	0.428552	0.306044	0.00807933	-1.22246	2.09262	2.55815	#	*	M5005_Spy0985		(-)
450	embl-cds:AAZ51953	serine/threonine protein kinase	725.125	666.416	628.822	298.317	296.511	269.445	673.455	288.091	0.427781	0.199881	0.000199207	-1.22506	3.7007	4.53356	#	*	M5005_Spy1335		(-)
453	embl-cds:AAZ50756	nucleoside-binding protein	779.922	830.824	687.386	328.592	324.726	313.012	766.044	322.11	0.420485	0.0245853	0.00820708	-1.24987	2.08581	2.607	#	*	M5005_Spy0137		(-)
454	embl-cds:AAZ50854	amino acid transport ATP-binding protein	744.954	786.472	614.081	297.196	306.211	288.552	715.169	297.319	0.415733	0.0190815	0.0144215	-1.26627	1.84099	2.33119	#	*	M5005_Spy0235		(-)
455	embl-cds:AAZ51312	ATP-dependent protease ATP-binding subunit	703.243	851.095	701.365	340.957	283.777	311.436	751.901	312.057	0.415024	0.199481	0.00109223	-1.26873	2.96169	3.75759	#	*	clpL		(-)
457	embl-cds:AAZ51784	hypothetical protein	767.902	672.257	792.837	348.517	280.243	296.998	744.332	308.586	0.414581	0.476161	0.000491864	-1.27027	3.30815	4.20226	#	*	M5005_Spy1166		(-)
459	embl-cds:AAZ52026	ribosome-binding factor A	733.066	881.941	669.988	314.328	318.231	313.32	761.665	315.293	0.413952	0.00113524	0.0191974	-1.27246	1.71676	2.18451	#	*	rbfA		(-)
463	embl-cds:AAZ51889	Xaa-His dipeptidase	760.002	844.759	641.308	280.295	292.372	327.468	748.689	300.045	0.40076	0.108739	0.00178406	-1.31919	2.74859	3.62591	#	*	M5005_Spy1271		(-)
466	embl-cds:AAZ51751	peptidyl-prolyl cis-trans isomerase	826.393	930.858	607.031	326.696	332.053	280.18	788.094	312.976	0.397131	0.0578661	0.00800614	-1.33231	2.09658	2.7933	#	*	surA		(-)
467	embl-cds:AAZ52448	transcriptional regulator, TetR family	815.556	823.345	551.589	257.483	321.285	288.94	730.163	289.236	0.396125	0.0815845	0.00843065	-1.33597	2.07414	2.77099	#	*	M5005_Spy1830		(-)
468	embl-cds:AAZ51668	phage transcriptional repressor	935.572	752.553	707.366	331.092	313.811	298.528	798.497	314.477	0.393836	0.0357049	0.0186614	-1.34433	1.72906	2.32443	#	*	M5005_Spy1050		(-)
470	embl-cds:AAZ51589	general stress protein, Gls24 family	786.122	906.303	744.077	326.139	321.443	298.851	812.168	315.478	0.388439	0.0583089	0.000547377	-1.36424	3.26171	4.44976	#	*	M5005_Spy0971		(-)
478	embl-cds:AAZ52099	PTS system, mannose-specific IID component	965.423	898.963	641.528	292.823	294.268	356.442	835.305	314.511	0.376522	0.0862616	0.00670795	-1.40919	2.17341	3.06275	#	*	manN		(-)
481	embl-cds:AAZ52096	hydrolase, HAD superfamily	812.834	728.231	814.591	314.221	301.639	250.675	785.219	288.845	0.367853	0.634566	0.000135473	-1.4428	3.86815	5.58096	#	*	M5005_Spy1478		(-)
486	embl-cds:AAZ50926	DNA integration/recombination/inversion protein	1012.99	720.536	1030.13	280.561	355.586	358.326	921.219	331.491	0.35984	0.120853	0.00471178	-1.47457	2.32681	3.43106	#	*	M5005_Spy0307		(-)
488	embl-cds:AAZ51400	PTS system, mannose/fructose family IIC component	922.135	734.374	871.093	339.214	229.356	327.011	842.534	298.527	0.354321	0.55562	0.00117862	-1.49687	2.92863	4.38378	#	*	ptsC		(-)
492	embl-cds:AAZ50985	iron-dependent repressor	964.315	813.021	809.465	328.037	286.062	270.186	862.267	294.761	0.341844	0.205226	0.000459315	-1.54859	3.33789	5.16902	#	*	scaR		(-)
494	embl-cds:AAZ51320	hypothetical protein	1042.3	630.424	763.765	282.918	299.016	243.503	812.162	275.146	0.338782	0.0362697	0.0451774	-1.56157	1.34508	2.10044	#	*	M5005_Spy0702		(-)
495	embl-cds:AAZ51585	ABC transporter ATP-binding protein	848.394	593.903	874.344	290.684	257.889	234.848	772.214	261.141	0.338171	0.0634904	0.00492536	-1.56417	2.30756	3.60943	#	*	M5005_Spy0967		(-)
496	embl-cds:AAZ50914	60 kDa inner membrane protein YIDC	739.449	1006.16	712.891	298.707	284.726	244.777	819.501	276.07	0.336876	0.0578265	0.00462667	-1.56971	2.33473	3.66485	#	*	M5005_Spy0295		(-)
497	embl-cds:AAZ51269	cell surface protein	1001.45	942.193	728.784	319.3	286.583	281.213	890.808	295.699	0.331944	0.0404891	0.017197	-1.59099	1.76455	2.80737	#	*	M5005_Spy0651		(-)
498	embl-cds:AAZ52197	transcriptional regulator	986.769	899.584	766.687	286.177	288.252	300.544	884.347	291.658	0.3298	0.00977041	0.0111581	-1.60034	1.95241	3.12451	#	*	M5005_Spy1579		(-)
499	embl-cds:AAZ51382	hypothetical protein	790.577	864.398	745.533	260.607	291.454	234.038	800.169	262.033	0.327472	0.373029	0.000150639	-1.61056	3.82206	6.15564	#	*	M5005_Spy0764		(-)
503	embl-cds:AAZ52296	thioredoxin	949.85	827.956	681.997	295.46	268.56	224.2	819.935	262.74	0.32044	0.134328	0.00225112	-1.64187	2.6476	4.34702	#	*	M5005_Spy1678		(-)
504	embl-cds:AAZ51827	DNA replication protein	527.521	671.986	694.851	179.405	218.512	208.266	631.453	202.061	0.319994	0.0951508	0.00132405	-1.64388	2.8781	4.73125	#	*	M5005_Spy1209		(-)
505	embl-cds:AAZ52230	trigger factor, ppiase	995.917	924.053	804.29	317.541	289.347	264.369	908.087	290.419	0.319814	0.140427	0.000439193	-1.6447	3.35734	5.52181	#	*	ropA		(-)
509	embl-cds:AAZ50888	putative cytosolic protein	1199.26	850.863	723.483	317.498	306.027	237.738	924.535	287.087	0.310521	0.0594822	0.0115501	-1.68724	1.93742	3.26888	#	*	M5005_Spy0269		(-)
511	embl-cds:AAZ50730	hypothetical protein	882.803	1089.9	670.073	293.176	258.683	253.864	880.926	268.575	0.304878	0.0206504	0.0358245	-1.7137	1.44582	2.4777	#	*	M5005_Spy0111		(-)
513	embl-cds:AAZ51095	putative membrane spanning protein	782.401	707.477	798.388	221.984	238.339	180.032	762.755	213.452	0.279843	0.554893	7.59976e-05	-1.83731	4.1192	7.56825	#	*	M5005_Spy0477		(-)
515	embl-cds:AAZ51596	Na(+)-linked D-alanine glycine permease	928.419	528.16	800.922	218.539	224.358	178.699	752.5	207.199	0.275347	0.0291143	0.0420329	-1.86068	1.37641	2.56106	#	*	M5005_Spy0978		(-)
521	embl-cds:AAZ52328	streptococcal histidine triad protein	947.618	1126.2	703.532	249.568	278.117	182.997	925.782	236.894	0.255885	0.10052	0.0053971	-1.96643	2.26784	4.45955	#	*	M5005_Spy1710		(-)
522	embl-cds:AAZ51499	putative cytosolic protein	1278.69	1016.79	801.673	264.393	278.471	242.854	1032.38	261.906	0.253691	0.0112136	0.029986	-1.97886	1.52308	3.01396	#	*	M5005_Spy0881		(-)
524	embl-cds:AAZ51509	SatD	1427.84	1176.47	962.186	279.949	277.741	307.266	1188.83	288.319	0.242522	0.00990896	0.0211673	-2.04381	1.67433	3.42202	#	*	satD		(-)
525	embl-cds:AAZ51408	succinate-semialdehyde dehydrogenase [NADP+]	1311.99	1065.16	738.058	250.471	251.154	252.254	1038.4	251.293	0.241999	1.95316e-05	0.0418163	-2.04692	1.37865	2.822	#	*	gabD		(-)
527	embl-cds:AAZ52164	general stress protein, Gls24 family	1228.38	1025.67	829.574	270.566	247.518	208.61	1027.87	242.231	0.235663	0.0481343	0.0187873	-2.08521	1.72614	3.59935	#	*	M5005_Spy1546		(-)
529	embl-cds:AAZ50976	hypothetical protein	983.637	1156.66	868.042	244.604	243.217	201.341	1002.78	229.721	0.229084	0.0557034	0.000812655	-2.12605	3.09009	6.5697	#	*	M5005_Spy0358		(-)
530	embl-cds:AAZ52221	putative alkaline-shock protein	1018.9	932.275	816.185	209.442	225.994	197.939	922.452	211.125	0.228873	0.0377252	0.0059724	-2.12738	2.22385	4.73098	#	*	asp		(-)
531	embl-cds:AAZ51576	putative cytosolic protein	711.574	1163.66	781.582	197.624	220.003	182.785	885.605	200.137	0.225989	0.0117875	0.0388295	-2.14567	1.41084	3.0272	#	*	M5005_Spy0958		(-)
535	embl-cds:AAZ51548	ATPase associated with chromosome architecture/replication	1077.95	834.05	845.693	221.566	229.124	159.089	919.232	203.26	0.221119	0.144817	0.000969067	-2.1771	3.01365	6.56102	#	*	M5005_Spy0930		(-)
536	embl-cds:AAZ51030	LSU ribosomal protein L33P	1147.29	1122.16	784.12	237.372	217.227	216.134	1017.85	223.578	0.219656	0.00693007	0.0207438	-2.18668	1.68311	3.68043	#	*	M5005_Spy0412		(-)
540	embl-cds:AAZ51244	putative cytosolic protein	921.185	1118.56	1238.08	232.835	250.562	203.51	1092.61	228.969	0.209561	0.0431447	0.0100056	-2.25455	1.99976	4.50856	#	*	M5005_Spy0626		(-)
543	embl-cds:AAZ52472	putative cytosolic protein	1161.15	1405.66	931.972	233.026	256.17	222.85	1166.26	237.349	0.203513	0.0103382	0.0205438	-2.29681	1.68732	3.87545	#	*	M5005_Spy1854		(-)
545	embl-cds:AAZ52212	putative transcriptional regulator	1506.93	978.728	842.377	221.145	237.834	185.559	1109.35	214.846	0.193669	0.0115065	0.0469492	-2.36833	1.32837	3.14603	#	*	M5005_Spy1594		(-)
548	embl-cds:AAZ51489	multidrug resistance ABC transporter ATP-binding and permease protein	903.704	769.038	1271.64	168.327	196.25	197.975	981.461	187.517	0.19106	0.00814998	0.0335234	-2.38791	1.47465	3.52133	#	*	M5005_Spy0871		(-)
550	embl-cds:AAZ52295	protein translocase subunit	1480.45	1178.33	1072.23	224.882	212.969	225.597	1243.67	221.149	0.17782	0.0022403	0.0139252	-2.49151	1.8562	4.62474	#	*	yajC		(-)
551	embl-cds:AAZ52427	bacteriocin	1211.92	1178.63	1107.75	219.278	215.825	184.805	1166.1	206.636	0.177202	0.225898	7.94862e-06	-2.49653	5.09971	12.7316	#	*	uviB		(-)
552	embl-cds:AAZ50704	putative DNA binding protein	1101.43	1128.38	1209.83	240.851	189.673	161.544	1146.54	197.356	0.172131	0.673317	1.87173e-05	-2.53842	4.72776	12.001	#	*	M5005_Spy0085		(-)
553	embl-cds:AAZ52000	putative membrane associated protein	1126.9	1352.3	893.783	223.29	195.205	149.926	1124.33	189.474	0.168522	0.0508092	0.00222504	-2.569	2.65266	6.81468	#	*	M5005_Spy1382		(-)
555	embl-cds:AAZ51602	histidine transport system permease protein	1361.81	1078.8	840.479	189.877	204.834	145.029	1093.7	179.913	0.1645	0.0280421	0.0247723	-2.60384	1.60603	4.18185	#	*	M5005_Spy0984		(-)
558	embl-cds:AAZ52442	phosphohydrolase	1199.97	2119.11	1603.14	251.414	210.311	265.483	1640.74	242.403	0.14774	0.00771388	0.0338993	-2.75887	1.46981	4.05501	#	*	M5005_Spy1824		(-)
563	embl-cds:AAZ51179	putative extracellular matrix binding protein	1381.42	1571.59	994.139	187.52	202.375	168.408	1315.72	186.101	0.141445	0.00667379	0.0215822	-2.82169	1.6659	4.70067	#	*	epf		(-)
567	embl-cds:AAZ51918	putative cytosolic protein	1910.66	1611.95	1158.14	214.674	177.784	167.344	1560.25	186.6	0.119596	0.00857645	0.0240288	-3.06375	1.61927	4.96104	#	*	M5005_Spy1300		(-)
569	embl-cds:AAZ51810	phage protein	1397.72	1515.2	1226.93	108.608	136.408	99.2278	1379.95	114.748	0.0831534	0.0349637	0.00382343	-3.58808	2.41755	8.67435	#	*	M5005_Spy1192		(-)
570	embl-cds:AAZ51422	nisin biosynthesis two-component response regulator	1045.32	1471.28	1393.61	93.7647	113.36	88.4571	1303.4	98.5271	0.0755922	0.00666362	0.011406	-3.72562	1.94287	7.23839	#	*	srtR		(-)
573	embl-cds:AAZ51002	surface antigen	2179.91	1894.67	1397.3	81.8719	94.0653	65.2497	1823.96	80.3957	0.0440775	0.00266389	0.0166655	-4.50381	1.77818	8.00859	#	*	M5005_Spy0384		(-)
574	embl-cds:AAZ50975	hypothetical protein	2262.48	1603.05	1394.33	52.2227	73.0454	61.9541	1753.29	62.4074	0.0355945	0.00105668	0.023065	-4.8122	1.63705	7.8778	#	*	M5005_Spy0357		(-)
577	embl-cds:AAZ52135	lantibiotic transport permease protein	384.087	178.049	393.457	554.176	556.783	492.986	318.531	534.648	1.67848	0.161659	0.0420682	0.747156	1.37605	1.02812	#		M5005_Spy1517		(-)
578	embl-cds:AAZ51749	transcriptional regulator, Cro/CI family	193.238	235.962	336.656	382.435	455.188	424.968	255.285	420.864	1.6486	0.395343	0.0251549	0.721243	1.59938	1.15354	#		M5005_Spy1131		(-)
582	embl-cds:AAZ51567	lysyl aminopeptidase/alanine aminopeptidase	246.395	280.576	322.878	446.466	443.743	436.713	283.283	442.307	1.56136	0.0339186	0.0174418	0.642806	1.75841	1.13032	#		pepN		(-)
584	embl-cds:AAZ51731	GAF domain-containing protein	337.053	315.587	248.639	417.669	442.262	494.199	300.426	451.377	1.50245	0.835734	0.0123911	0.58732	1.90689	1.11995	#		M5005_Spy1113		(-)
588	embl-cds:AAZ51529	hypothetical protein	267.498	326.925	295.37	424.7	400.226	486.994	296.598	437.306	1.47441	0.612759	0.0105203	0.560137	1.97797	1.10793	#		M5005_Spy0911		(-)
590	embl-cds:AAZ51364	ABC transporter ATP-binding protein	255.664	300.602	380.516	450.77	485.61	440.916	312.261	459.098	1.47024	0.242359	0.0195993	0.556052	1.70776	0.949603	#		M5005_Spy0746		(-)
591	embl-cds:AAZ51465	GTP pyrophosphokinase	296.877	269.465	350.666	451.457	442.211	447.312	305.67	446.993	1.46234	0.0248278	0.0260842	0.54828	1.58362	0.868268	#		M5005_Spy0847		(-)
594	embl-cds:AAZ52119	N-acetylmuramoyl-L-alanine amidase	302.692	353.965	254.365	396.885	412.297	501.342	303.674	436.841	1.43852	0.876539	0.0374475	0.524587	1.42658	0.748363	#		M5005_Spy1501		(-)
595	embl-cds:AAZ52121	phosphoglycerate mutase	291.174	275.608	366.311	446.274	449.366	446.367	311.031	447.336	1.43824	0.00262788	0.0395518	0.5243	1.40283	0.735506	#		M5005_Spy1503		(-)
598	embl-cds:AAZ52041	hyaluronoglucosaminidase	385.656	302.743	291.706	446.246	478.141	469.914	326.702	464.767	1.4226	0.188358	0.0114045	0.508532	1.94292	0.988039	#		M5005_Spy1423		(-)
599	embl-cds:AAZ51754	oligoendopeptidase F	270.432	339.181	308.181	458.062	432.287	399.422	305.931	429.923	1.40529	0.843093	0.00900987	0.490872	2.04528	1.00397	#		pepB		(-)
600	embl-cds:AAZ50907	SWF/SNF family helicase	259.318	360.167	358.297	434.442	463.841	475.783	325.927	458.022	1.40529	0.239433	0.0204602	0.490867	1.68909	0.829119	#		snf		(-)
603	embl-cds:AAZ51351	glycine/D-amino acid oxidases family	342.917	279.032	299.551	425.099	415.734	448.345	307.167	429.726	1.399	0.41899	0.00443166	0.484396	2.35343	1.13999	#		M5005_Spy0733		(-)
605	embl-cds:AAZ50978	NAD-dependent oxidoreductase	363.953	390.04	438.929	530.462	550.063	584.719	397.641	555.082	1.39594	0.685125	0.00436915	0.481235	2.3596	1.13552	#		M5005_Spy0360		(-)
611	embl-cds:AAZ51748	putative membrane spanning protein	267.627	301.953	320.938	371.956	440.579	398.924	296.839	403.82	1.3604	0.758423	0.0134467	0.444031	1.87138	0.830951	#		M5005_Spy1130		(-)
622	embl-cds:AAZ51232	peptidase T	301.84	357.278	356.189	460.273	443.43	439.441	338.436	447.715	1.3229	0.216979	0.00487088	0.403699	2.31239	0.933511	#		pepT		(-)
635	embl-cds:AAZ51361	ABC transporter substrate-binding protein	335.025	372.45	351.821	478.308	442.977	448.579	353.099	456.621	1.29318	0.987053	0.00255351	0.370927	2.59286	0.961762	#		M5005_Spy0743		(-)
637	embl-cds:AAZ52011	hydrolase, HAD superfamily	329.969	325.084	375.437	472.225	419.962	431.672	343.496	441.286	1.28469	0.987585	0.0122556	0.36142	1.91167	0.690914	#		M5005_Spy1393		(-)
640	embl-cds:AAZ51061	hypothetical protein	355.016	384.169	362.935	439.483	445.109	526.377	367.373	470.323	1.28023	0.175363	0.0248376	0.356404	1.60489	0.57199	#		M5005_Spy0443		(-)
643	embl-cds:AAZ52317	ATPase, AAA family	301.606	341.35	375.446	460.747	441.112	393.59	339.467	431.816	1.27204	0.932204	0.0341008	0.347145	1.46724	0.509344	#		M5005_Spy1699		(-)
651	embl-cds:AAZ51886	methyltransferase	361.115	411.56	337.865	438.394	452.629	486.003	370.18	459.009	1.23996	0.592277	0.0266292	0.310294	1.57464	0.488603	#		M5005_Spy1268		(-)
652	embl-cds:AAZ51357	tetratricopeptide repeat family protein	319.085	369.67	319.128	402.033	389.19	455.193	335.961	415.472	1.23667	0.820714	0.039085	0.306457	1.40799	0.431489	#		M5005_Spy0739		(-)
654	embl-cds:AAZ51319	transcriptional regulator, LysR family	316.347	387.785	333.474	401.931	449.185	420.665	345.869	423.927	1.22569	0.578576	0.037806	0.293592	1.42244	0.417616	#		cpsY		(-)
657	embl-cds:AAZ52345	ABC transporter ATP-binding protein	385.211	358.906	348.479	467.31	419.799	440.181	364.198	442.43	1.2148	0.773544	0.011231	0.280724	1.94958	0.547295	#		M5005_Spy1727		(-)
659	embl-cds:AAZ51865	putative cytosolic protein	327.921	359.523	333.387	429.073	407.525	399.845	340.277	412.148	1.21121	0.891824	0.00537707	0.276452	2.26945	0.627396	#		M5005_Spy1247		(-)
663	embl-cds:AAZ51772	ATP-dependent RNA helicase	355.713	377.038	323.237	415.471	428.266	414.155	351.996	419.297	1.1912	0.152901	0.0144359	0.252414	1.84056	0.464583	#		deaD		(-)
664	embl-cds:AAZ50719	thioredoxin	331.119	342.75	344.696	398.066	427.202	381.294	339.522	402.187	1.18457	0.181644	0.0112014	0.244364	1.95073	0.476688	#		M5005_Spy0100		(-)
666	embl-cds:AAZ51214	arginine-binding protein	355.039	376.969	323.031	408.357	408.137	424.656	351.68	413.717	1.1764	0.217474	0.0201254	0.234381	1.69626	0.397569	#		M5005_Spy0596		(-)
667	embl-cds:AAZ51939	putative cytosolic protein	407.158	347.204	375.359	420.816	461.07	437.902	376.574	439.929	1.16824	0.624168	0.0386184	0.22434	1.41321	0.317038	#		M5005_Spy1321		(-)
669	embl-cds:AAZ51716	tRNA (uracil-5-)-methyltransferase	359.986	378.592	322.063	396.791	433.96	403.988	353.547	411.58	1.16415	0.637792	0.0450384	0.219272	1.34642	0.295231	#		M5005_Spy1098		(-)
670	embl-cds:AAZ52072	phage protein	373.6	383.431	334.669	406.131	417.953	445.334	363.9	423.139	1.16279	0.75628	0.0349271	0.217591	1.45684	0.316995	#		M5005_Spy1454		(-)
675	embl-cds:AAZ52107	3-oxoacyl-[acyl-carrier-protein] synthase	381.117	364.181	396.229	441.926	424.743	411.01	380.509	425.893	1.11927	0.965602	0.0243171	0.16256	1.61409	0.262386	#		fabF		(-)
677	embl-cds:AAZ52322	dipeptide-binding protein	429.676	429.24	423.086	382.045	404.614	392.516	427.334	393.058	0.919792	0.192421	0.00750629	-0.120621	2.12457	0.256267	#		dppA		(-)
680	embl-cds:AAZ50855	ABC transporter amino acid-binding protein/amino acid ABC transporter permease protein	466.683	464.762	444.223	411.597	400.927	396.899	458.556	403.141	0.879153	0.542434	0.00275949	-0.185814	2.55917	0.475529	#		M5005_Spy0236		(-)
682	embl-cds:AAZ52346	periplasmic component of efflux system	482.612	481.568	433.965	422.208	408.056	388.731	466.048	406.332	0.871866	0.535533	0.0333799	-0.197821	1.47651	0.292086	#		M5005_Spy1728		(-)
688	embl-cds:AAZ51497	hypothetical protein	505.852	523.24	447.883	443.283	403.832	372.76	492.325	406.625	0.825928	0.890338	0.0487063	-0.275912	1.31241	0.362111	#		M5005_Spy0879		(-)
690	embl-cds:AAZ51844	degV family protein	448.421	493.757	486.003	392.522	388.375	388.687	476.06	389.861	0.818932	0.0179771	0.0245126	-0.288184	1.61061	0.464152	#		M5005_Spy1226		(-)
694	embl-cds:AAZ51406	acetyltransferase	457.094	530.952	447.127	394.891	405.753	341.94	478.391	380.861	0.796131	0.714582	0.0416585	-0.328923	1.3803	0.454011	#		M5005_Spy0788		(-)
696	embl-cds:AAZ50898	LemA	494.786	532.691	454.491	399.365	380.856	393.059	493.989	391.093	0.791704	0.10945	0.0114142	-0.336967	1.94255	0.654577	#		lemA		(-)
698	embl-cds:AAZ51270	putative cytosolic protein	571.425	509.498	455.966	421.877	409.7	378.495	512.296	403.357	0.787351	0.260822	0.0382059	-0.34492	1.41787	0.489052	#		M5005_Spy0652		(-)
699	embl-cds:AAZ51694	transporter	482.361	549.206	428.068	395.911	384.609	366.06	486.545	382.193	0.785525	0.116217	0.0445227	-0.348271	1.35142	0.470659	#		glnH		(-)
703	embl-cds:AAZ51695	glutamine transport ATP-binding protein	514.514	551.139	490.271	415.426	405.69	396.092	518.641	405.736	0.782307	0.181024	0.00368486	-0.354194	2.43358	0.861959	#		glnQ.2		(-)
707	embl-cds:AAZ51582	type I restriction-modification system specificity subunit	490.892	590.093	454.681	373.634	392.531	401.421	511.889	389.195	0.760313	0.0787196	0.0411009	-0.395335	1.38615	0.547994	#		M5005_Spy0964		(-)
708	embl-cds:AAZ51644	phage protein	722.63	609.996	578.661	497.118	444.611	490.106	637.096	477.278	0.749147	0.248323	0.0267419	-0.416679	1.57281	0.655355	#		M5005_Spy1026		(-)
724	embl-cds:AAZ52412	putative membrane spanning protein	576.191	469.929	500.993	340.046	387.289	347.568	515.704	358.301	0.69478	0.35506	0.0106153	-0.525372	1.97407	1.03712	#		M5005_Spy1794		(-)
725	embl-cds:AAZ50995	uridylate kinase	444.153	565.982	572.689	401.94	362.155	329.831	527.608	364.642	0.691123	0.398994	0.0251111	-0.532987	1.60013	0.85285	#		pyrH		(-)
726	embl-cds:AAZ51583	ABC transporter permease protein	643.341	512.727	552.275	394.97	378.312	401.344	569.448	391.542	0.687581	0.0611259	0.0105794	-0.540398	1.97554	1.06758	#		M5005_Spy0965		(-)
730	embl-cds:AAZ50629	beta-lactamase	618.38	640.496	462.726	408.401	371.499	375.541	573.867	385.147	0.671143	0.0836355	0.0298621	-0.575307	1.52488	0.877274	#		M5005_Spy0010		(-)
731	embl-cds:AAZ52292	pheromone-processing membrane metalloprotease	546.832	469.474	602.754	369.33	387.444	329.698	539.687	362.157	0.671051	0.325982	0.0136588	-0.575505	1.86459	1.07308	#		M5005_Spy1674		(-)
741	embl-cds:AAZ51121	glutathione peroxidase	525.7	671.035	496.85	367.5	360.921	329.371	564.528	352.597	0.624588	0.0909872	0.0184373	-0.679024	1.7343	1.17763	#		M5005_Spy0503		(-)
