# Supplementary material for: Functional and Proteomic Analysis of Streptococcus pyogenes Virulence Upon Loss of Its Native Cas9 Nuclease
Source: Front Microbiol. 2019 Aug 22;10:1967. doi: 10.3389/fmicb.2019.01967 (PMC6714885; doi:10.3389/fmicb.2019.01967)
Supplement: Supplementary file 2 [file Table_2.XLSX]

## Sheet: Sheet1
Protein_MGAS5005 (GenBank accession, protein_id)	Description	WT_RepA	WT_RepB	WT_RepD	KO_RepA	KO_RepB	KO_RepD	WT_avg	KO_avg	FC	Ftest	pvalue	log2.FC	significance (-log10 p)	pi_score	p<0.05	level alpha<0.05
embl-cds:AAZ51158	transporter	37.6865	10.379	30.7629	381.824	458.544	368.229	26.2762	402.866	15.332	0.156657	0.000210833	3.93847	3.67606	14.4781	#	*
embl-cds:AAZ51563	pantothenate kinase	64.7632	42.1756	87.698	758.441	680.462	854.771	64.8789	764.558	11.7844	0.127261	0.000177787	3.5588	3.7501	13.3459	#	*
embl-cds:AAZ50881	putative RNA binding protein	24.4742	101.142	14.2538	373.334	478.574	779.916	46.6234	543.941	11.6667	0.0964089	0.01637	3.54432	1.78595	6.32999	#	*
embl-cds:AAZ52470	UDP-glucose 6-dehydrogenase	63.3723	85.8111	36.908	579.075	663.066	844.683	62.0305	695.608	11.214	0.0629763	0.00135263	3.48723	2.86882	10.0042	#	*
embl-cds:AAZ51531	recombinase	63.8288	66.5073	37.1738	544.323	470.712	543.171	55.8366	519.402	9.30217	0.257682	5.89137e-05	3.21757	4.22978	13.6096	#	*
embl-cds:AAZ52085	integrase	16.0538	62.4701	82.1446	491.618	511.248	477.96	53.5562	493.609	9.21665	0.391174	3.5845e-05	3.20424	4.44557	14.2447	#	*
embl-cds:AAZ52473	DNA replication and repair protein	91.6988	59.7168	53.4053	552.62	590.796	660.761	68.2736	601.392	8.80856	0.245827	9.45102e-05	3.13891	4.02452	12.6326	#	*
embl-cds:AAZ51442	2-amino-4-hydroxy-6-hydroxymethyldihydropteridine pyrophosphokinase	57.175	61.5795	91.2398	504.915	509.774	522.801	69.9981	512.496	7.32158	0.398976	3.1817e-06	2.87215	5.49734	15.7892	#	*
embl-cds:AAZ51390	hypothetical protein	66.4442	108.987	87.8668	612.817	546.73	671.438	87.7662	610.329	6.95403	0.208272	0.000162993	2.79785	3.78783	10.5978	#	*
embl-cds:AAZ51145	4-hydroxy-2-oxoglutarate aldolase/2-dehydro-3-deoxyphosphogluconate aldolase	35.1717	66.6177	122.928	568.91	490.884	476.021	74.9057	511.938	6.83444	0.885199	0.000346352	2.77282	3.46048	9.5953	#	*
embl-cds:AAZ52462	cobalt transport protein	99.2734	64.6496	67.4802	469.658	532.689	533.484	77.1344	511.943	6.63703	0.432079	5.35104e-05	2.73054	4.27156	11.6637	#	*
embl-cds:AAZ51282	autolysin	69.1487	56.8785	151.252	445.824	729.374	519.212	92.4266	564.803	6.11083	0.216778	0.00629947	2.61137	2.2007	5.74683	#	*
embl-cds:AAZ50972	hypothetical protein	29.9735	122.179	98.0118	454.821	574.092	487.335	83.388	505.416	6.06101	0.751009	0.000722973	2.59956	3.14088	8.1649	#	*
embl-cds:AAZ51705	putative cytosolic protein	77.0641	144.425	112.629	425.923	555.464	955.507	111.373	645.631	5.79704	0.0293621	0.0765529	2.53532	1.11604	2.82951		*
embl-cds:AAZ52343	two-component response regulator	100.649	71.6125	103.379	435.235	484.935	667.426	91.8801	529.198	5.75966	0.0406284	0.023175	2.52598	1.63498	4.12993	#	*
embl-cds:AAZ52039	phage infection protein	80.4371	91.0045	99.1571	453.15	470.524	559.486	90.1996	494.387	5.48103	0.0527197	0.000266754	2.45445	3.57389	8.77192	#	*
embl-cds:AAZ51267	RNA binding protein	102.388	86.5384	102.44	438.641	438.393	705.033	97.122	527.355	5.42983	0.00707133	0.039666	2.44091	1.40158	3.42113	#	*
embl-cds:AAZ51654	phage single-strand DNA binding protein	86.6416	50.8293	123.884	440.77	451.317	483.412	87.1183	458.5	5.26295	0.539785	0.000113699	2.39587	3.94424	9.44991	#	*
embl-cds:AAZ52209	O-sialoglycoprotein endopeptidase	97.1283	67.0767	132.031	503.189	492.177	559.229	98.7452	518.198	5.24783	0.89945	0.000115455	2.39172	3.93759	9.41762	#	*
embl-cds:AAZ51739	phosphocarrier protein HPr	74.8171	140.537	86.9704	570.619	469.259	520.076	100.775	519.985	5.15986	0.645027	0.000295934	2.36733	3.5288	8.35385	#	*
embl-cds:AAZ50949	thymidylate kinase	108.305	78.7549	123.309	440.378	574.214	545.864	103.456	520.152	5.02775	0.187287	0.000621617	2.32991	3.20648	7.47081	#	*
embl-cds:AAZ50823	sensory transduction protein kinase	96.3646	62.7553	141.185	452.097	569.902	483.425	100.102	501.808	5.01298	0.587451	0.000662533	2.32567	3.17879	7.39282	#	*
embl-cds:AAZ51836	phage protein	74.0698	34.5181	148.642	380.481	315.091	591.072	85.7433	428.882	5.00192	0.278043	0.0187148	2.32248	1.72781	4.01282	#	*
embl-cds:AAZ51046	daunorubicin resistance ATP-binding protein	60.9238	39.6752	154.936	437.692	384.317	439.569	85.1784	420.526	4.937	0.414684	0.00108401	2.30363	2.96497	6.8302	#	*
embl-cds:AAZ51219	putative cytosolic protein	125.345	125.058	99.0049	560.886	544.844	612.223	116.469	572.651	4.91675	0.311772	3.26438e-05	2.2977	4.4862	10.308	#	*
embl-cds:AAZ50933	phosphatidylglycerophosphatase B-like protein	115.114	74.9657	82.1335	460.55	417.867	454.027	90.7378	444.148	4.89485	0.928948	4.09232e-05	2.29126	4.38803	10.0541	#	*
embl-cds:AAZ51711	hypothetical protein	117.623	102.122	127.686	506.437	471.234	637.722	115.811	538.464	4.64952	0.0421733	0.0126551	2.21708	1.89774	4.20744	#	*
embl-cds:AAZ50882	nicotinate-nucleotide adenylyltransferase	123.387	75.4987	133.278	482.166	439.329	620.831	110.721	514.109	4.64327	0.191831	0.00218944	2.21514	2.65967	5.89154	#	*
embl-cds:AAZ50879	putative lipase	218.857	142.526	127.462	709.459	757.98	737.47	162.948	734.97	4.51045	0.39626	5.47116e-05	2.17327	4.26192	9.2623	#	*
embl-cds:AAZ51857	putative cytosolic protein	124.312	87.4417	130.156	523.361	539.703	478.88	113.97	513.982	4.5098	0.702389	5.94649e-05	2.17306	4.22574	9.1828	#	*
embl-cds:AAZ51186	streptolysin S export ATP-binding protein	204.399	121.465	153.863	687.141	730.948	719.453	159.909	712.514	4.45575	0.455971	3.60096e-05	2.15567	4.44358	9.57889	#	*
embl-cds:AAZ51332	putative cytosolic protein	103.161	134.884	120.564	469.789	417.481	686.586	119.536	524.619	4.38879	0.0244892	0.0375223	2.13382	1.42571	3.04222	#	*
embl-cds:AAZ51816	phage protein	157.767	179.679	47.2644	536.944	531.453	613.521	128.237	560.639	4.37191	0.589417	0.000895449	2.12826	3.04796	6.48686	#	*
embl-cds:AAZ50640	acyl carrier protein	177.229	115.417	308.292	826.143	757.126	974.047	200.313	852.439	4.25554	0.88252	0.00159374	2.08934	2.79758	5.8451	#	*
embl-cds:AAZ51607	non-allosteric 6-phosphofructokinase	112.072	120.507	129.045	480.827	484.88	537.115	120.541	500.941	4.15576	0.136208	3.50387e-05	2.05511	4.45545	9.15646	#	*
embl-cds:AAZ51009	phosphohydrolase	98.794	123.433	140.432	467.13	527.126	503.382	120.886	499.213	4.12961	0.648727	5.81887e-05	2.046	4.23516	8.66516	#	*
embl-cds:AAZ51159	putative cytosolic protein	109.722	120.453	171.06	551.923	546.742	544.782	133.745	547.816	4.09597	0.02505	0.00186257	2.03421	2.72989	5.55315	#	*
embl-cds:AAZ52430	putative membrane spanning protein	130.47	98.1346	181.86	528.662	526.731	618.646	136.822	558.013	4.0784	0.785189	0.000413023	2.028	3.38403	6.86281	#	*
embl-cds:AAZ50935	SAM-dependent methyltransferase	110.667	145.653	129.125	513.201	500.277	550.046	128.482	521.175	4.05641	0.629462	2.61867e-05	2.0202	4.58192	9.25642	#	*
embl-cds:AAZ51239	LSU ribosomal protein L20P	127.273	124.376	115.606	448.126	471.415	538.153	122.419	485.898	3.96916	0.0332398	0.00487376	1.98883	2.31214	4.59845	#	*
embl-cds:AAZ52070	phage protein	132.033	119.032	134.174	548.905	503.107	475.11	128.413	509.041	3.96409	0.092299	6.57642e-05	1.98699	4.18201	8.30962	#	*
embl-cds:AAZ51989	glutamate 5-kinase	129.436	151.287	124.401	516.886	501.451	585.592	135.042	534.643	3.9591	0.184814	0.000123938	1.98517	3.9068	7.75567	#	*
embl-cds:AAZ51579	tRNA pseudouridine synthase B	92.8783	125.493	158.05	509.333	481.553	495.058	125.474	495.315	3.94755	0.307571	5.49813e-05	1.98096	4.25979	8.43846	#	*
embl-cds:AAZ51517	transcriptional regulator, GntR family	110.178	287.234	160.144	725.519	791.164	634.549	185.852	717.077	3.85833	0.852098	0.00157959	1.94798	2.80146	5.45717	#	*
embl-cds:AAZ50643	amidophosphoribosyltransferase	94.9908	144.258	189.415	520.65	568.14	554.618	142.888	547.803	3.83379	0.423224	0.000191105	1.93877	3.71873	7.20977	#	*
embl-cds:AAZ50681	LSU ribosomal protein L30P	108.135	132.16	155.905	436.253	461.017	599.586	132.067	498.952	3.77803	0.137156	0.00223118	1.91764	2.65147	5.08455	#	*
embl-cds:AAZ52372	translation initiation inhibitor	148.321	166.141	122.049	495.071	546.337	602.749	145.504	548.052	3.76659	0.290011	0.000279139	1.91326	3.55418	6.80007	#	*
embl-cds:AAZ51063	S-adenosylmethionine synthetase	147.358	144.73	173.814	506.081	543.418	692.297	155.301	580.599	3.73855	0.0519384	0.00179756	1.90248	2.74532	5.2229	#	*
embl-cds:AAZ51848	hemolysin	93.5314	183.804	156.227	514.977	464.041	630.653	144.521	536.557	3.71266	0.453924	0.00220066	1.89245	2.65745	5.02909	#	*
embl-cds:AAZ52294	undecaprenyl pyrophosphate synthetase	83.6033	94.6606	202.009	494.658	483.245	432.702	126.758	470.202	3.70946	0.40532	0.00125007	1.89121	2.90307	5.4903	#	*
embl-cds:AAZ52105	(3R)-hydroxymyristoyl-[acyl carrier protein] dehydratase	132.814	128.988	125.548	441.649	470.033	514.571	129.117	475.418	3.68208	0.0193675	0.00346887	1.88052	2.45981	4.62572	#	*
embl-cds:AAZ50921	putative exported protein	91.4405	191.12	126.583	481.052	508.002	509.249	136.381	499.434	3.66205	0.180673	0.00028913	1.87265	3.53891	6.62713	#	*
embl-cds:AAZ52303	D-tyrosyl-tRNA(Tyr) deacylase	89.6363	149.664	172.944	515.979	458.444	530.137	137.415	501.52	3.64969	0.876632	0.000388721	1.86777	3.41036	6.36978	#	*
embl-cds:AAZ51541	pyridoxine kinase	108.502	100.692	264.741	567.279	565.209	578.113	157.978	570.2	3.60936	0.0111525	0.0159641	1.85174	1.79685	3.32731	#	*
embl-cds:AAZ51303	isopentenyl-diphosphate delta-isomerase	131.99	196.296	202.489	603.954	613.919	692.116	176.925	636.663	3.5985	0.790615	0.000213069	1.84739	3.67148	6.78267	#	*
embl-cds:AAZ52453	replicative DNA helicase	125.772	113.084	151.49	421.035	459.511	500.694	130.116	460.413	3.53849	0.388754	0.000208904	1.82314	3.68005	6.70923	#	*
embl-cds:AAZ51167	chorismate mutase	182.558	135.022	131.7	466.872	507.886	613.674	149.76	529.477	3.5355	0.247302	0.00124608	1.82192	2.90446	5.29167	#	*
embl-cds:AAZ52289	transcriptional regulator, MarR family	138.495	125.349	156.169	494.582	486.838	494.892	140.004	492.104	3.51492	0.160163	2.91862e-06	1.81349	5.53482	10.0374	#	*
embl-cds:AAZ51455	chloride channel protein	256.77	58.7631	165.812	555.921	591.458	539.276	160.449	562.218	3.50404	0.134895	0.00246987	1.80902	2.60733	4.7167	#	*
embl-cds:AAZ51092	transcription antiterminator, BglG family	139.443	75.6892	178.296	450.815	411.21	508.355	131.143	456.793	3.48318	0.941306	0.00137435	1.80041	2.8619	5.15258	#	*
embl-cds:AAZ52113	transcriptional regulator,MarR family	126.208	192.365	141.773	533.718	539.517	526.814	153.449	533.35	3.47575	0.0653916	4.80456e-05	1.79732	4.31835	7.76146	#	*
embl-cds:AAZ51636	phage protein	159.991	128.228	127.691	449.089	538.902	455.117	138.637	481.036	3.46976	0.239006	0.000376764	1.79484	3.42393	6.1454	#	*
embl-cds:AAZ51295	peptide deformylase	143.912	167.842	115.862	478.784	488.25	516.172	142.539	494.402	3.46855	0.716458	4.74823e-05	1.79433	4.32347	7.75773	#	*
embl-cds:AAZ52452	hypothetical protein	187.977	185.682	233.439	738.851	732.939	633.055	202.366	701.615	3.46706	0.340624	0.000187521	1.79371	3.72695	6.68508	#	*
embl-cds:AAZ50826	ribonuclease P protein component	135.405	129.536	122.988	437.775	424.972	465.933	129.31	442.893	3.42505	0.161542	1.5563e-05	1.77613	4.80791	8.53945	#	*
embl-cds:AAZ51764	DNA polymerase III, delta subunit	177.839	124.436	153.681	509.006	495.247	552.469	151.985	518.907	3.4142	0.889874	9.25421e-05	1.77155	4.03366	7.14581	#	*
embl-cds:AAZ52420	holliday junction DNA helicase	142.507	182.502	137.156	524.535	489.662	559.954	154.055	524.717	3.40604	0.664102	0.000117263	1.7681	3.93084	6.9501	#	*
embl-cds:AAZ52079	phage protein	137.782	132.846	207.742	443.183	569.943	607.028	159.457	540.051	3.38682	0.384128	0.00231758	1.75993	2.63496	4.63736	#	*
embl-cds:AAZ51713	putative cytosolic protein	162.291	142.496	154.668	494.404	518.433	539.307	153.152	517.381	3.37823	0.329769	1.37061e-05	1.75627	4.86309	8.54087	#	*
embl-cds:AAZ51887	aspartate--ammonia ligase	142.803	114.603	205.876	513.947	492.67	554.761	154.427	520.459	3.37026	0.62624	0.000356476	1.75286	3.44797	6.0438	#	*
embl-cds:AAZ51578	riboflavin kinase/FMN adenylyltransferase	189.48	160.163	126.599	507.229	514.502	579.923	158.747	533.885	3.36311	0.763631	0.00021734	1.7498	3.66286	6.40927	#	*
embl-cds:AAZ50915	acylphosphatase	211.489	116.502	114.284	465.278	506.12	512.933	147.425	494.777	3.35613	0.354875	0.000599858	1.7468	3.22195	5.6281	#	*
embl-cds:AAZ51114	hydrolase, HAD superfamily	117.432	168.758	198.933	519.019	501.651	580.26	161.707	533.643	3.30005	0.99784	0.000382297	1.72249	3.4176	5.88678	#	*
embl-cds:AAZ51257	pyrR bifunctional protein	168.489	131.915	165.602	493.242	504.331	538.634	155.335	512.069	3.29654	0.849456	3.83589e-05	1.72095	4.41613	7.59996	#	*
embl-cds:AAZ50813	glycerol-3-phosphate dehydrogenase [NAD(P)+]	138.236	134.961	178.018	509.636	489.116	476.466	150.405	491.739	3.26944	0.655667	3.53049e-05	1.70904	4.45217	7.60894	#	*
embl-cds:AAZ51473	glycine betaine transport ATP-binding protein	132.774	164.777	197.07	513.582	547.841	538.222	164.874	533.215	3.23408	0.46402	6.41662e-05	1.69336	4.19269	7.09972	#	*
embl-cds:AAZ51321	orotidine 5'-phosphate decarboxylase	151.051	253.006	95.3237	632.86	543.958	422.479	166.46	533.099	3.20256	0.72877	0.00868652	1.67923	2.06115	3.46115	#	*
embl-cds:AAZ52478	putative membrane spanning protein	157.23	80.268	241.304	484.381	546.222	495.693	159.6	508.765	3.18774	0.2864	0.00225155	1.67254	2.64752	4.42807	#	*
embl-cds:AAZ50630	tRNA(Ile)-lysidine synthetase	103.538	67.4265	276.343	414.085	468.021	496.416	149.102	459.507	3.08182	0.246028	0.0107487	1.62378	1.96864	3.19665	#	*
embl-cds:AAZ52068	phage-encoded DNA polymerase	289.736	67.435	60.3077	398.792	473.898	404.642	139.159	425.777	3.05964	0.186032	0.0222737	1.61336	1.65221	2.66561	#	*
embl-cds:AAZ52062	adenine-specific methyltransferase	161.62	147.349	205.164	517.281	547.495	501.852	171.377	522.209	3.04713	0.745517	8.96726e-05	1.60745	4.04734	6.5059	#	*
embl-cds:AAZ51601	histidine transport ATP-binding protein	178.479	127.619	173.259	459.942	462.175	478.967	159.786	467.028	2.92284	0.242777	5.81681e-05	1.54737	4.23532	6.5536	#	*
embl-cds:AAZ51543	anaerobic ribonucleoside-triphosphate reductase	319.543	434.486	305.052	873.586	825.155	1394.7	353.027	1031.15	2.92087	0.0960282	0.0221767	1.5464	1.6541	2.55791	#	*
embl-cds:AAZ51265	glycerophosphoryl diester phosphodiesterase	158.201	127.216	233.074	469.731	497.064	522.072	172.83	496.289	2.87154	0.375797	0.000751056	1.52182	3.12433	4.75467	#	*
embl-cds:AAZ51150	cell division protein	131.894	194.433	195.831	501.989	507.951	473.42	174.053	494.453	2.84082	0.406985	0.000171068	1.50631	3.76683	5.674	#	*
embl-cds:AAZ51593	hypothetical protein	186.372	148.978	204.067	535.026	529.262	459.234	179.806	507.841	2.82438	0.615288	0.00036126	1.49794	3.44218	5.15616	#	*
embl-cds:AAZ51157	ATP-binding protein	163.049	146.201	181.697	395.165	478.262	497.931	163.649	457.12	2.79329	0.191612	0.000895837	1.48197	3.04777	4.5167	#	*
embl-cds:AAZ52130	transcription pleiotropic repressor	177.513	134.224	223.003	464.748	472.334	538.675	178.246	491.919	2.75977	0.912583	0.000835291	1.46455	3.07816	4.50811	#	*
embl-cds:AAZ52009	degV family protein	170.356	201.165	146.989	449.89	476.256	498.759	172.837	474.968	2.74807	0.895217	0.000138414	1.45842	3.85882	5.62777	#	*
embl-cds:AAZ50782	3'-phosphoadenosine 5'-phosphosulfate sulfotransferase	167.5	148.982	211.841	440.68	423.942	586.626	176.108	483.749	2.7469	0.230552	0.00498942	1.4578	2.30195	3.35579	#	*
embl-cds:AAZ50677	SSU ribosomal protein S8P	197.964	246.727	163.2	544.003	482.412	638.932	202.63	555.116	2.73955	0.441356	0.00239637	1.45394	2.62045	3.80997	#	*
embl-cds:AAZ52373	putative cytosolic protein	218.525	182.058	181.248	472.48	490.703	624.61	193.943	529.264	2.72897	0.123286	0.00248047	1.44835	2.60547	3.77364	#	*
embl-cds:AAZ52151	holo-[acyl-carrier protein] synthase	166.19	251.085	156.212	469.358	495.498	599.527	191.162	521.461	2.72784	0.728723	0.00269426	1.44776	2.56956	3.72011	#	*
embl-cds:AAZ52137	ATP-dependent DNA helicase	197.683	162.169	198.252	475.733	497.999	527.148	186.034	500.293	2.68925	0.782485	7.95556e-05	1.4272	4.09933	5.85058	#	*
embl-cds:AAZ50716	glutamyl aminopeptidase	184.285	153.65	174.097	398.458	485.857	485.326	170.678	456.547	2.67491	0.17547	0.00071359	1.41949	3.14655	4.4665	#	*
embl-cds:AAZ51758	S-adenosylmethionine:tRNA ribosyltransferase-isomerase	209.267	160.637	189.49	470.563	481.225	542.915	186.465	498.234	2.672	0.563222	0.000303386	1.41792	3.51801	4.98826	#	*
embl-cds:AAZ51345	single-stranded-DNA-specific exonuclease	184.612	166.111	215.16	488.445	507.217	502.936	188.628	499.533	2.64825	0.272502	3.54192e-05	1.40504	4.45076	6.25349	#	*
embl-cds:AAZ51833	phage protein	201.133	226.751	174.18	487.446	526.915	573.138	200.688	529.166	2.63676	0.546154	0.00034837	1.39877	3.45796	4.83688	#	*
embl-cds:AAZ51222	alpha-L-Rha alpha-1,3-L-rhamnosyltransferase	176.774	134.809	185.863	419.665	426.834	464.921	165.815	437.14	2.63631	0.887503	0.000210169	1.39852	3.67743	5.14295	#	*
embl-cds:AAZ51291	poly(A) polymerase/tRNA nucleotidyltransferase	181.868	193.114	212.339	490.061	514.061	529.904	195.774	511.342	2.61191	0.74215	2.7133e-05	1.3851	4.5665	6.32507	#	*
embl-cds:AAZ51200	ATP synthase epsilon chain	166.616	205.184	194.992	463.178	484.993	512.345	188.931	486.839	2.57681	0.793811	8.35947e-05	1.36559	4.07782	5.56862	#	*
embl-cds:AAZ51735	ATP-dependent RNA helicase	183.888	205.788	207.26	445.499	466.898	625.514	198.979	512.637	2.57634	0.034817	0.0294074	1.36533	1.53154	2.09105	#	*
embl-cds:AAZ51552	lipoate-protein ligase A	205.429	110.432	219.918	467.252	385.632	515.344	178.593	456.076	2.55372	0.902637	0.0055833	1.3526	2.25311	3.04756	#	*
embl-cds:AAZ52408	acetyltransferase	97.2339	181.415	227	368.347	533.472	385.645	168.55	429.155	2.54616	0.689553	0.0157861	1.34832	1.80173	2.42931	#	*
embl-cds:AAZ52189	c3-degrading proteinase	156.665	227.865	209.388	466.191	528.018	511.796	197.973	502.002	2.53571	0.85893	0.000422128	1.34239	3.37456	4.52997	#	*
embl-cds:AAZ51866	pyridoxal-5'-phosphate family protein	230.576	203.559	202.572	546.86	532.834	525.61	212.236	535.101	2.52126	0.632355	8.30053e-06	1.33414	5.08089	6.77865	#	*
embl-cds:AAZ50871	oligopeptide transport ATP-binding protein	160.899	226.965	196.182	457.599	479.231	530.946	194.682	489.259	2.51312	0.869691	0.000524956	1.32948	3.27988	4.36052	#	*
embl-cds:AAZ51610	ABC transporter ATP-binding protein	212.036	165.654	176.717	433.809	478.012	459.444	184.802	457.088	2.47339	0.912735	0.000136879	1.30649	3.86366	5.04783	#	*
embl-cds:AAZ51254	transcriptional regulator, LysR family	204.301	177.011	220.548	492.096	496.156	493.063	200.62	493.772	2.46123	0.0184131	0.00172328	1.29938	2.76365	3.59103	#	*
embl-cds:AAZ51860	putative cytosolic protein	234.402	213.01	172.058	463.793	524.708	532.291	206.49	506.931	2.45499	0.831605	0.000449603	1.29572	3.34717	4.33698	#	*
embl-cds:AAZ51353	dTDP-4-dehydrorhamnose 3,5-epimerase	203.641	229.254	156.605	506.446	513.575	426.258	196.5	482.093	2.4534	0.732209	0.00124934	1.29478	2.90332	3.75917	#	*
embl-cds:AAZ52213	Zn-dependent hydrolase	158.564	211.034	224.956	459.846	501.624	497.068	198.185	486.179	2.45316	0.599937	0.000283714	1.29464	3.54712	4.59225	#	*
embl-cds:AAZ52090	bis(5'-nucleosyl)-tetraphosphatase (asymmetrical)	185.763	173.691	253.095	496.154	512.506	493.988	204.183	500.883	2.45311	0.106044	0.000306408	1.29461	3.5137	4.54887	#	*
embl-cds:AAZ50645	phosphoribosylglycinamide formyltransferase	123.933	100.535	573.037	593.651	768.854	586.304	265.835	649.603	2.44363	0.261755	0.0805167	1.28903	1.09411	1.41034		*
embl-cds:AAZ50722	deoxyadenosine kinase/deoxyguanosine kinase	210.911	190.819	239.037	531.713	441.516	587.318	213.589	520.182	2.43544	0.195509	0.00237058	1.28418	2.62515	3.37116	#	*
embl-cds:AAZ51151	hydroxyacylglutathione hydrolase	190.803	189.58	224.486	512.559	502.258	458.179	201.623	490.999	2.43523	0.639753	0.000138543	1.28406	3.85842	4.95444	#	*
embl-cds:AAZ51033	ssrA-binding protein	215.78	212.958	178.413	478.823	508.718	489.321	202.384	492.287	2.43244	0.69393	4.07651e-05	1.28241	4.38971	5.6294	#	*
embl-cds:AAZ51967	autoinducer-2 production protein	178.88	176.179	153.425	371.882	396.188	467.932	169.495	412.001	2.43076	0.145382	0.00126313	1.28141	2.89855	3.71422	#	*
embl-cds:AAZ52160	PTS system, sucrose-specific IIABC component	155.953	259.242	225.973	510.076	550.786	492.093	213.723	517.652	2.42207	0.490924	0.000972541	1.27624	3.01209	3.84416	#	*
embl-cds:AAZ52406	protein yaaA	238.265	199.839	237.501	523.758	549.81	560.768	225.202	544.779	2.41907	0.85646	4.47071e-05	1.27445	4.34962	5.54338	#	*
embl-cds:AAZ52163	N utilization substance protein B	160.567	287.143	181.39	488.394	488.642	541.375	209.7	506.137	2.41362	0.336344	0.0023139	1.2712	2.63565	3.35044	#	*
embl-cds:AAZ52361	formate acetyltransferase	171.281	212.815	210.198	464.172	469.343	497.779	198.098	477.098	2.40839	0.754088	8.09807e-05	1.26807	4.09162	5.18846	#	*
embl-cds:AAZ51411	Xaa-His dipeptidase	221.498	215.77	152.986	470.086	463.849	486.105	196.751	473.347	2.40582	0.167204	0.000270591	1.26653	3.56769	4.51857	#	*
embl-cds:AAZ50983	5'-methylthioadenosine nucleosidase/S-adenosylhomocysteine nucleosidase	204.321	207.534	231.638	520.837	522.309	499.36	214.497	514.169	2.39709	0.850718	1.23217e-05	1.26128	4.90933	6.19205	#	*
embl-cds:AAZ50864	iscU protein	266.98	110.316	163.084	370.733	402.934	511.035	180.126	428.234	2.37741	0.918963	0.0166276	1.24939	1.77917	2.22288	#	*
embl-cds:AAZ51807	phage terminase	95.1146	460.348	222.611	763.795	415.001	669.755	259.358	616.184	2.37581	0.973182	0.0752513	1.24842	1.12349	1.40258		*
embl-cds:AAZ51130	hydrolase, HAD superfamily	151.318	203.867	242.571	460.88	466.472	481.813	199.252	469.722	2.35743	0.106053	0.000572258	1.23721	3.24241	4.01155	#	*
embl-cds:AAZ51959	guanylate kinase	153.634	167.868	283.478	487.482	494.009	444.003	201.66	475.165	2.35626	0.254357	0.00341168	1.2365	2.46703	3.05049	#	*
embl-cds:AAZ52207	transcriptional regulator, GntR family	200.325	204.467	265.633	513.347	544.342	513.883	223.475	523.857	2.34414	0.381077	0.00021468	1.22906	3.66821	4.50845	#	*
embl-cds:AAZ51528	(citrate [pro-3S]-lyase)-ligase	175.307	194.515	221.209	480.555	396.298	500.957	197.01	459.27	2.3312	0.294442	0.00164012	1.22107	2.78512	3.40083	#	*
embl-cds:AAZ52214	glutamine synthetase	189.27	216.884	224.276	507.176	487.859	469.531	210.143	488.189	2.32312	0.979939	5.27852e-05	1.21607	4.27749	5.2017	#	*
embl-cds:AAZ50819	DNA repair protein	199.655	155.333	265.727	469.58	439.602	530.367	206.905	479.85	2.31918	0.81866	0.00282443	1.21361	2.54907	3.09359	#	*
embl-cds:AAZ50843	ribulose-phosphate 3-epimerase	256.217	169.434	291.107	514.252	549.981	587.044	238.919	550.426	2.30382	0.504664	0.00173746	1.20403	2.76009	3.32322	#	*
embl-cds:AAZ51376	lipoate-protein ligase A	177.283	214.115	245.159	489.07	472	503.783	212.186	488.284	2.30121	0.359491	0.000218266	1.20239	3.66101	4.40198	#	*
embl-cds:AAZ52078	phage protein	78.1193	135.537	333.82	393.472	418.209	443.557	182.492	418.413	2.29277	0.0673412	0.0401768	1.19709	1.39602	1.67117	#	*
embl-cds:AAZ51835	phage antirepressor protein	223.908	214.471	164.067	388.849	483.794	485.886	200.815	452.843	2.25502	0.503993	0.00242837	1.17314	2.61469	3.0674	#	*
embl-cds:AAZ50838	transcriptional regulator, RpiR family	182.03	157.928	287.05	512.168	427	472.747	209.003	470.638	2.25183	0.556384	0.00496744	1.1711	2.30387	2.69805	#	*
embl-cds:AAZ52112	3-oxoacyl-[acyl-carrier-protein] synthase III	191.608	229.511	259.532	486.478	478.959	556.313	226.883	507.25	2.23573	0.778074	0.000881414	1.16075	3.05482	3.54587	#	*
embl-cds:AAZ52215	transcriptional regulator, MerR family	199.723	179.106	249.885	444.151	452.986	503.805	209.571	466.98	2.22827	0.877799	0.000783829	1.15592	3.10578	3.59004	#	*
embl-cds:AAZ51539	ABC transporter ATP-binding protein	249.995	220.844	216.211	484.214	519.477	524.736	229.017	509.476	2.22462	0.817196	7.09688e-05	1.15356	4.14893	4.78604	#	*
embl-cds:AAZ52028	LSU ribosomal protein L7AE	186.776	184.334	255.856	466.527	462.87	462.473	208.989	463.956	2.22001	0.00604026	0.00819883	1.15056	2.08625	2.40036	#	*
embl-cds:AAZ50620	chromosomal replication initiator protein	220.628	255.47	177.99	462.524	448.855	533.631	218.029	481.67	2.2092	0.841837	0.0015809	1.14352	2.8011	3.20312	#	*
embl-cds:AAZ52046	phage protein	233.423	227.446	205.477	409.024	510.268	550.119	222.115	489.803	2.20518	0.0786413	0.00334617	1.1409	2.47545	2.82423	#	*
embl-cds:AAZ52069	phage protein	254.819	185.64	190.982	435.482	508.328	447.964	210.48	463.925	2.20412	0.987968	0.00131411	1.1402	2.88137	3.28535	#	*
embl-cds:AAZ50923	xanthosine triphosphate pyrophosphatase	193.258	218.77	255.276	490.388	466.843	513.413	222.435	490.215	2.20386	0.716352	0.000283702	1.14003	3.54714	4.04385	#	*
embl-cds:AAZ51574	16S rRNA m(5)C 967 methyltransferase	211.894	213.955	260.298	489.141	472.38	542.35	228.716	501.29	2.19176	0.719023	0.000493269	1.13209	3.30692	3.74373	#	*
embl-cds:AAZ52396	formiminoglutamase	170.736	182.494	258.125	413.244	419.896	506.396	203.785	446.512	2.1911	0.908797	0.00394088	1.13165	2.40441	2.72095	#	*
embl-cds:AAZ51155	aspartate aminotransferase	212.158	238.022	222.479	502.474	488.78	478.441	224.219	489.898	2.18491	0.923213	1.31332e-05	1.12757	4.88163	5.50438	#	*
embl-cds:AAZ51226	alpha-L-Rha alpha-1,2-L-rhamnosyltransferase/alpha-L-Rha alpha-1,3-L-rhamnosyltransferase	223.148	204.579	212.731	412.569	457.665	527.262	213.486	465.832	2.18202	0.0505784	0.00171835	1.12567	2.76489	3.11234	#	*
embl-cds:AAZ50825	response regulator	120.53	189.176	300.338	426.384	439.043	460.126	203.348	441.851	2.17288	0.0681708	0.0110373	1.11961	1.95714	2.19123	#	*
embl-cds:AAZ51445	spermidine/putrescine transport system permease protein	203.57	122.996	277.388	446.826	451.873	411.662	201.318	436.787	2.16964	0.148947	0.00707539	1.11746	2.15025	2.40281	#	*
embl-cds:AAZ51470	short chain dehydrogenase	242.481	127.891	330.095	443.787	424.905	637.794	233.489	502.162	2.15069	0.850883	0.0402044	1.1048	1.39573	1.54199	#	*
embl-cds:AAZ51763	superoxide dismutase	223.495	307.537	214.888	505.811	484.444	596.922	248.64	529.059	2.12781	0.846803	0.00349497	1.08937	2.45656	2.6761	#	*
embl-cds:AAZ51412	tRNA (5-carboxymethylaminomethyl-2-thiouridylate) synthase	199.625	218.62	250.666	462.375	444.177	512.501	222.97	473.018	2.12144	0.69413	0.000586486	1.08504	3.23174	3.50658	#	*
embl-cds:AAZ51818	phage protein	121.545	236.255	280.613	376.531	392.655	581.974	212.804	450.387	2.11644	0.680977	0.0430187	1.08164	1.36634	1.47789	#	*
embl-cds:AAZ52418	colligrin	224.02	198.096	247.61	479.331	461.687	464.776	223.242	468.598	2.09906	0.252904	8.83949e-05	1.06974	4.05357	4.33627	#	*
embl-cds:AAZ50928	putative cytosolic protein	213.646	179.953	208.541	419.701	463.081	378.34	200.713	420.374	2.0944	0.31032	0.001176	1.06654	2.92959	3.12452	#	*
embl-cds:AAZ51356	putative membrane spanning protein	67.6437	186.002	333.39	444.03	390.139	389.804	195.678	407.991	2.08501	0.104188	0.0547044	1.06005	1.26198	1.33776		*
embl-cds:AAZ52007	sodium-dependent phosphate transporter	276.22	148.603	272.161	460.597	448.888	540.183	232.328	483.222	2.07992	0.638523	0.00780044	1.05652	2.10788	2.22703	#	*
embl-cds:AAZ52355	transcriptional regulator	207.247	196.441	308.825	469.956	483.585	520.534	237.504	491.359	2.06884	0.302432	0.00283542	1.04882	2.54738	2.67175	#	*
embl-cds:AAZ51952	transporter	170.427	388.547	115.315	446.841	512.398	434.104	224.763	464.448	2.06639	0.155894	0.0509088	1.04711	1.29321	1.35413		*
embl-cds:AAZ51773	bacterial peptide chain release factor 3 (RF-3)	216.079	208.1	269.451	486.634	474.516	469.393	231.21	476.848	2.0624	0.131631	0.000248781	1.04432	3.60418	3.76393	#	*
embl-cds:AAZ50625	transcription-repair coupling factor	215.445	176.759	271.403	440.929	420.641	502.42	221.202	454.663	2.05542	0.889454	0.00318358	1.03943	2.49708	2.59555	#	*
embl-cds:AAZ51949	peptidyl-prolyl cis-trans isomerase	255.171	288.441	229.583	539.765	539.622	507.237	257.731	528.875	2.05204	0.57464	0.000177611	1.03706	3.75053	3.88952	#	*
embl-cds:AAZ51537	GMP synthase (glutamine-hydrolyzing)	185.306	266.736	248.98	469.022	488.176	477.352	233.674	478.184	2.04637	0.0957961	0.000644801	1.03307	3.19057	3.29608	#	*
embl-cds:AAZ51542	transcriptional regulator, GntR family	126.033	416.856	192.221	471.968	565.697	466.516	245.037	501.394	2.0462	0.235991	0.0521405	1.03295	1.28283	1.32509		*
embl-cds:AAZ51706	GTP-binding protein OBG family	221.748	222.489	266.424	487.292	477.534	487.363	236.887	484.063	2.04343	0.0931632	8.20945e-05	1.031	4.08569	4.21232	#	*
embl-cds:AAZ50863	cysteine desulfhydrase/selenocysteine lyase	166.942	179.786	269.912	436.949	368.6	451.329	205.547	418.959	2.03827	0.76585	0.00662952	1.02734	2.17852	2.23808	#	*
embl-cds:AAZ52366	transcriptional regulator, DeoR family	176.426	237.838	322.048	466.536	489.573	542.793	245.438	499.634	2.03569	0.445041	0.00604543	1.02551	2.21857	2.27518	#	*
embl-cds:AAZ50637	ribose-phosphate pyrophosphokinase	249.652	199.555	231.924	445.536	423.201	509.973	227.044	459.57	2.02415	0.482399	0.00146716	1.01731	2.83352	2.88258	#	*
embl-cds:AAZ51340	tRNA delta(2)-isopentenylpyrophosphate transferase	221.91	125.398	247.18	367.504	460.786	374.99	198.163	401.093	2.02406	0.788144	0.0130846	1.01725	1.88324	1.91572	#	*
embl-cds:AAZ51163	galactosamine-6-phosphate deaminase (isomerizing)	265.373	195.709	237.211	449.732	481.758	479.185	232.764	470.225	2.02017	0.409932	0.000471269	1.01448	3.32673	3.3749	#	*
embl-cds:AAZ50902	transmembrane histidine kinase	283.332	268.257	211.275	478.145	567.883	494.567	254.288	513.532	2.01949	0.775015	0.00182042	1.01399	2.73983	2.77816	#	*
embl-cds:AAZ52162	sucrose operon repressor	251.298	234.06	241.44	474.069	498.208	492.046	242.266	488.108	2.01476	0.644553	9.75003e-06	1.01061	5.01099	5.06414	#	*
embl-cds:AAZ50856	putative membrane spanning protein	233.527	314.344	246.61	529.834	530.747	535.155	264.827	531.912	2.00853	0.00856848	0.00846084	1.00614	2.07259	2.08531	#	*
embl-cds:AAZ51304	3-hydroxy-3-methylglutaryl-coenzyme A reductase	219.383	198.557	306.076	459.151	473.207	519.705	241.339	484.021	2.00557	0.471997	0.00298577	1.00401	2.52494	2.53507	#	*
embl-cds:AAZ51512	oxaloacetate decarboxylase alpha chain	178.867	141.903	279.658	401.678	393.976	406.401	200.143	400.685	2.002	0.015358	0.0387324	1.00144	1.41193	1.41396	#	*
embl-cds:AAZ51532	phage transcriptional repressor	180.121	357.5	180.825	460.562	441.493	535.626	239.482	479.227	2.0011	0.383281	0.021717	1.00079	1.6632	1.66452	#	*
embl-cds:AAZ52134	L-asparaginase	197.066	164.185	287.321	414.803	379.514	502.807	216.191	432.374	1.99997	0.995916	0.0141305	0.999977	1.84984	1.8498	#	*
embl-cds:AAZ51055	Zn-dependent hydrolase	155.384	256.218	278.046	452.375	460.236	464.465	229.883	459.025	1.99678	0.017431	0.0252691	0.997675	1.59741	1.5937	#	*
embl-cds:AAZ52266	transcriptional regulator, Cro/CI family	259.164	236.064	283.469	502.308	462.908	589.07	259.565	518.095	1.99601	0.237701	0.00286988	0.997119	2.54214	2.53481	#	*
embl-cds:AAZ50867	D-alanyl-D-alanine carboxypeptidase	264.185	205.88	245.97	441.027	471.609	513.399	238.678	475.345	1.99157	0.805308	0.000952476	0.993909	3.02115	3.00274	#	*
embl-cds:AAZ51722	cytosolic protein containing multiple CBS domains	197.427	196.447	287.82	444.336	457.702	454.564	227.231	452.201	1.99005	0.0348652	0.0163076	0.992801	1.78761	1.77474	#	*
embl-cds:AAZ51916	3-dehydroquinate synthase	196.968	274.313	251.198	445.213	479.693	505.182	240.826	476.696	1.97942	0.729895	0.00120495	0.985077	2.91903	2.87547	#	*
embl-cds:AAZ51854	deoxyribodipyrimidine photolyase	235.194	206.983	273.874	497.132	445.322	474.85	238.684	472.435	1.97933	0.749166	0.000675716	0.985015	3.17024	3.12273	#	*
embl-cds:AAZ51946	Xaa-Pro dipeptidase	234.816	202.725	268.806	464.421	456.621	468.057	235.449	463.033	1.96659	0.0606244	0.000300476	0.975698	3.52219	3.43659	#	*
embl-cds:AAZ50685	bacterial protein translation initiation factor 1	182.086	250.192	332.045	517.169	520.672	458.668	254.774	498.836	1.95795	0.354172	0.00694735	0.969346	2.15818	2.09202	#	*
embl-cds:AAZ51562	16S rRNA m(2)G 1207 methyltransferase	280.848	231.057	293.011	494.477	501.254	579.112	268.305	524.948	1.95653	0.655173	0.00149314	0.968299	2.8259	2.73632	#	*
embl-cds:AAZ51683	alpha-amylase	286.401	250.947	241.103	506.28	479.327	530.109	259.484	505.239	1.94709	0.935815	0.000257386	0.961321	3.58942	3.45058	#	*
embl-cds:AAZ51841	DNA-binding protein HU	226.979	292.47	183.807	481.909	407.224	474.427	234.419	454.52	1.93892	0.722153	0.0050915	0.955255	2.29315	2.19055	#	*
embl-cds:AAZ51590	hypothetical protein	227.945	304.288	207.476	531.827	458.341	443.681	246.57	477.95	1.93839	0.922944	0.00449539	0.954862	2.34723	2.24128	#	*
embl-cds:AAZ50901	response regulator	239.47	221.868	252.324	436.226	465.814	479.755	237.887	460.598	1.9362	0.64232	0.000138995	0.953231	3.857	3.67661	#	*
embl-cds:AAZ51480	thymidine kinase	237.185	252.39	282.013	484.356	464.927	543.72	257.196	497.667	1.93497	0.471464	0.000892111	0.952314	3.04958	2.90416	#	*
embl-cds:AAZ52024	copAB ATPases metal-fist type repressor	353.723	124.948	239.407	414.365	469.703	504.706	239.36	462.924	1.93401	0.273738	0.0346795	0.951597	1.45993	1.38926	#	*
embl-cds:AAZ52475	inosine-5'-monophosphate dehydrogenase	217.676	241.725	242.901	463.739	449.968	442.375	234.101	452.027	1.93091	0.733138	2.98114e-05	0.949281	4.52562	4.29608	#	*
embl-cds:AAZ52409	virulence factor	317.738	311.501	221.223	500.099	586.286	553.958	283.487	546.781	1.92877	0.787728	0.00277197	0.94768	2.55721	2.42342	#	*
embl-cds:AAZ51383	coproporphyrinogen oxidase	236.605	248.435	231.01	474.289	434.343	469.929	238.683	459.52	1.92523	0.283001	8.54944e-05	0.945032	4.06806	3.84445	#	*
embl-cds:AAZ51341	GTP-binding protein	253.412	202.537	281.149	407.375	423.039	563.322	245.699	464.579	1.89085	0.354673	0.0160726	0.919031	1.79391	1.64866	#	*
embl-cds:AAZ52471	UTP--glucose-1-phosphate uridylyltransferase	235.534	147.681	305.522	423.928	436.21	431.685	229.579	430.608	1.87564	0.0122606	0.0471302	0.907385	1.3267	1.20383	#	*
embl-cds:AAZ51318	attenuator of transcription, LytR family regulator	143.833	275.748	305.747	406.641	485.964	455.809	241.776	449.471	1.85904	0.35536	0.0193156	0.894557	1.71409	1.53335	#	*
embl-cds:AAZ51191	NAD-dependent DNA ligase	236.589	224.153	272.253	441.594	440.06	480.336	244.331	453.997	1.85812	0.910449	0.000426716	0.893842	3.36986	3.01212	#	*
embl-cds:AAZ50847	pur operon repressor	205.213	223.827	295.086	450.985	430.876	462.815	241.375	448.225	1.85696	0.207677	0.00202468	0.892946	2.69364	2.40528	#	*
embl-cds:AAZ51229	hypothetical protein	222.439	426.217	275.376	520.712	500.917	689.037	308.011	570.222	1.85131	0.97739	0.0372438	0.888543	1.42895	1.26968	#	*
embl-cds:AAZ51128	factor essential for expression of methicillin resistance	228.586	284.566	223.619	440.931	456.701	462.959	245.59	453.53	1.8467	0.202225	0.000542998	0.884947	3.2652	2.88953	#	*
embl-cds:AAZ50703	DNA-directed RNA polymerase beta' chain	240.715	249.41	262.326	456.327	458.303	474.175	250.817	462.935	1.84571	0.894757	1.49194e-05	0.884175	4.82625	4.26725	#	*
embl-cds:AAZ51365	Zn-dependent hydrolase	238.083	220.734	294.31	454.327	456.398	479.251	251.042	463.325	1.84561	0.229002	0.000845356	0.884094	3.07296	2.71679	#	*
embl-cds:AAZ52479	ABC transporter ATP-binding protein	217.046	262.973	275.106	467.206	448.473	474.63	251.708	463.436	1.84116	0.324574	0.000393717	0.880619	3.40482	2.99834	#	*
embl-cds:AAZ51388	putative cytosolic protein	274.779	198.761	224.21	417.18	411.431	449.185	232.583	425.932	1.83131	0.433043	0.0015606	0.872877	2.80671	2.44991	#	*
embl-cds:AAZ51570	phosphate transport ATP-binding protein	245.615	272.739	271.298	465.021	483.71	496.807	263.218	481.846	1.8306	0.954333	6.7968e-05	0.872316	4.1677	3.63555	#	*
embl-cds:AAZ50844	thiamin pyrophosphokinase	201.965	276.734	342.029	502.062	525.204	474.483	273.576	500.583	1.82978	0.232078	0.00619272	0.871667	2.20812	1.92474	#	*
embl-cds:AAZ51846	DNA repair protein	257.102	226.88	302.125	480.38	439.69	509.237	262.036	476.436	1.81821	0.919823	0.00196437	0.862518	2.70678	2.33464	#	*
embl-cds:AAZ50696	transcriptional regulator, MarR family	247.538	258.017	225.711	434.029	398.392	491.133	243.755	441.185	1.80995	0.220827	0.00232087	0.855948	2.63435	2.25487	#	*
embl-cds:AAZ52183	signal peptidase I	240.202	299.735	202.95	452.599	459.377	432.589	247.629	448.188	1.80992	0.150537	0.00238664	0.855925	2.62221	2.24442	#	*
embl-cds:AAZ51122	oligoendopeptidase F	252.088	258.747	290.066	456.371	445.892	547.014	266.967	483.092	1.80956	0.234789	0.00319806	0.855638	2.49511	2.13491	#	*
embl-cds:AAZ51494	lactoylglutathione lyase	257.101	247.83	281.977	529.671	462.929	419.896	262.303	470.832	1.795	0.184982	0.00340003	0.84398	2.46852	2.08338	#	*
embl-cds:AAZ51067	UDP-glucose 6-dehydrogenase	234.814	259.01	255.611	421.963	468.656	453.792	249.812	448.137	1.7939	0.463333	0.000226804	0.843098	3.64435	3.07254	#	*
embl-cds:AAZ52381	negative regulator of genetic competence	253.744	245.545	295.933	482.749	463.55	478.759	265.074	475.019	1.79202	0.246252	0.000228781	0.84159	3.64058	3.06388	#	*
embl-cds:AAZ51527	oxaloacetate decarboxylase alpha chain	217.789	268.154	249.665	395.507	426.259	496.38	245.203	439.382	1.79191	0.390776	0.00429864	0.841502	2.36667	1.99156	#	*
embl-cds:AAZ52114	enoyl-CoA hydratase	234.555	258.268	309.246	465.772	487.891	480.705	267.356	478.122	1.78833	0.16076	0.000784372	0.838616	3.10548	2.6043	#	*
embl-cds:AAZ51053	two-component response regulator	202.9	268.022	294.33	473.443	457.23	433.572	255.084	454.748	1.78274	0.307199	0.0024981	0.834097	2.60239	2.17065	#	*
embl-cds:AAZ50687	SSU ribosomal protein S13P	195.69	273.663	299.145	427.642	442.406	495.353	256.166	455.134	1.77671	0.607571	0.00594606	0.829211	2.22577	1.84563	#	*
embl-cds:AAZ52110	enoyl-[acyl-carrier protein] reductase (NADH)	218.725	351.939	215.617	468.941	499.461	423.035	262.094	463.812	1.76964	0.392744	0.0158042	0.823458	1.80123	1.48323	#	*
embl-cds:AAZ50654	holliday junction DNA helicase	242.493	231.493	313.685	448.041	473.63	461.969	262.557	461.213	1.75662	0.152324	0.00176773	0.812805	2.75258	2.23731	#	*
embl-cds:AAZ51094	6-phospho-beta-glucosidase	281.162	192.92	286.337	417.169	509.34	409.089	253.473	445.199	1.7564	0.941094	0.0122666	0.812617	1.91128	1.55314	#	*
embl-cds:AAZ51656	phage protein	295.202	252.535	267.761	434.321	517.09	480.499	271.833	477.303	1.75587	0.427395	0.00160156	0.812187	2.79546	2.27043	#	*
embl-cds:AAZ51409	excinuclease ABC subunit C	283.615	254.902	267.761	458.429	431.048	521.787	268.759	470.421	1.75035	0.174332	0.0020032	0.80764	2.69828	2.17924	#	*
embl-cds:AAZ51669	phage protein	287.882	196.31	294.792	420.008	443.756	487.73	259.661	450.498	1.73494	0.561879	0.00698876	0.794889	2.1556	1.71346	#	*
embl-cds:AAZ52327	hypothetical protein	220.888	357.91	219.598	498.711	484.414	401.21	266.132	461.445	1.73389	0.609957	0.0238369	0.794016	1.62275	1.28849	#	*
embl-cds:AAZ50841	dimethyladenosine transferase	283.901	194.615	307.283	448.213	461.453	452.275	261.933	453.98	1.73319	0.0256902	0.0291523	0.793431	1.53533	1.21818	#	*
embl-cds:AAZ52168	excinuclease ABC subunit A	235.216	287.305	277.528	455.972	450.99	477.608	266.683	461.523	1.73061	0.414257	0.000408935	0.79128	3.38835	2.68113	#	*
embl-cds:AAZ50999	s1 RNA binding domain	241.387	245.773	316.292	467.474	462.08	457.763	267.817	462.439	1.7267	0.0264415	0.0142545	0.788014	1.84605	1.45471	#	*
embl-cds:AAZ51595	DNA helicase II	263.982	249.38	301.302	439.448	458.448	506.12	271.555	468.006	1.72343	0.756005	0.00144856	0.785282	2.83906	2.22946	#	*
embl-cds:AAZ52067	DNA primase	326.468	281.482	243.585	454.474	487.409	523.494	283.845	488.459	1.72087	0.818153	0.00278364	0.783134	2.55539	2.00121	#	*
embl-cds:AAZ51279	1-phosphofructokinase	230.303	296.151	304.497	507.478	449.724	471.23	276.984	476.144	1.71903	0.680573	0.00232095	0.781597	2.63433	2.05899	#	*
embl-cds:AAZ50621	DNA polymerase III beta chain	225.111	269.3	273.521	410.189	466.92	441.213	255.977	439.441	1.71672	0.942358	0.00124246	0.779651	2.90572	2.26545	#	*
embl-cds:AAZ50990	cell division protein	291.266	222.658	306.247	462.069	461.023	482.664	273.39	468.585	1.71398	0.139486	0.0018567	0.77735	2.73126	2.12314	#	*
embl-cds:AAZ51149	cell division ATP-binding protein	272.007	216.73	286.544	428.798	455.892	441.906	258.427	442.198	1.71111	0.238355	0.00125683	0.774936	2.90072	2.24788	#	*
embl-cds:AAZ51221	alpha-(1,2)-rhamnosyltransferase	258.76	340.262	248.161	446.529	499.833	502.897	282.395	483.087	1.71068	0.566928	0.00428894	0.77457	2.36765	1.83391	#	*
embl-cds:AAZ51305	hydroxymethylglutaryl-CoA synthase	272.133	284.443	303.834	486.881	494.024	485.626	286.803	488.844	1.70446	0.148723	3.0012e-05	0.769311	4.5227	3.47937	#	*
embl-cds:AAZ50924	putative phosphoesterase	312.269	275.592	312.132	514.458	481.077	524.085	299.998	506.54	1.68848	0.934425	0.000318878	0.755724	3.49638	2.6423	#	*
embl-cds:AAZ50947	ATP-dependent Clp protease proteolytic subunit	309.701	277.73	232.382	461.885	433.127	486.45	273.271	460.487	1.68509	0.641199	0.00233944	0.752826	2.63089	1.9806	#	*
embl-cds:AAZ51278	fructose repressor	249.48	259.705	178.075	321.284	438.566	398.05	229.086	385.967	1.68481	0.7158	0.0216704	0.752584	1.66413	1.2524	#	*
embl-cds:AAZ52059	phage terminase small subunit	294.409	368.011	236.093	424.375	525.73	556.383	299.504	502.163	1.67665	0.955922	0.0213735	0.745578	1.67013	1.24521	#	*
embl-cds:AAZ52232	hypothetical protein	277.142	229.909	287.443	400.451	477.455	452.027	264.831	443.311	1.67394	0.758862	0.00342781	0.743244	2.46498	1.83208	#	*
embl-cds:AAZ52464	cobalt transport ATP-binding protein	293.928	269.819	305.768	472.905	482.162	499.898	289.838	484.988	1.67331	0.718408	0.000122339	0.742702	3.91243	2.90577	#	*
embl-cds:AAZ50872	oligopeptide transport ATP-binding protein	300.162	242.763	282.724	435.988	466.79	476.704	275.216	459.827	1.67079	0.684724	0.000915101	0.740526	3.03853	2.25011	#	*
embl-cds:AAZ51476	xanthine phosphoribosyltransferase	274.265	236.807	312.864	464.679	423.208	476.187	274.645	454.692	1.65556	0.698694	0.00270849	0.727318	2.56727	1.86722	#	*
embl-cds:AAZ50937	pyruvate formate-lyase activating enzyme	225.822	282.248	333.816	434.666	439.709	513.517	280.629	462.631	1.64855	0.800808	0.010666	0.721198	1.972	1.4222	#	*
embl-cds:AAZ51263	ABC transporter ATP-binding protein	293.812	310.976	283.758	491.001	471.808	500.556	296.182	487.788	1.64692	0.938252	7.8712e-05	0.719772	4.10396	2.95391	#	*
embl-cds:AAZ50656	putative membrane associated protein	281.261	329.629	247.658	470.069	467.936	473.043	286.183	470.349	1.64353	0.00771703	0.0159882	0.716795	1.7962	1.28751	#	*
embl-cds:AAZ51227	phosphoglycerol transferase	296.676	273.091	270.129	447.045	462.746	466.552	279.965	458.781	1.63871	0.671285	6.47251e-05	0.712559	4.18893	2.98486	#	*
embl-cds:AAZ51435	D-alanyl-D-alanine carboxypeptidase	258.25	238.326	282.649	411.663	419.102	441.498	259.742	424.088	1.63273	0.657163	0.000463933	0.707285	3.33354	2.35777	#	*
embl-cds:AAZ51847	arginine repressor	262.977	275.296	305.843	459.257	430.627	480.604	281.372	456.829	1.62358	0.87294	0.000809642	0.699174	3.09171	2.16164	#	*
embl-cds:AAZ51861	isoleucyl-tRNA synthetase	236.322	263.101	295.646	421.43	412.672	455.857	265.023	429.987	1.62245	0.742498	0.00158751	0.698175	2.79928	1.95439	#	*
embl-cds:AAZ51837	phage transcriptional regulator, Cro/CI family	293.835	297.993	244.961	467.49	403.713	484.579	278.93	451.927	1.62022	0.647551	0.00444645	0.696188	2.35199	1.63742	#	*
embl-cds:AAZ52195	Xaa-Pro dipeptidyl-peptidase	300.858	275.848	258.173	430.702	437.499	482.058	278.293	450.087	1.61731	0.742988	0.00107152	0.693598	2.97	2.05998	#	*
embl-cds:AAZ52052	phage protein	311.059	272.742	214.791	416.701	452.333	420.815	266.197	429.949	1.61515	0.278492	0.00558252	0.691671	2.25317	1.55845	#	*
embl-cds:AAZ51781	transcriptional regulator, biotin repressor family	287.255	314.125	349.306	485.166	458.902	591.106	316.895	511.725	1.61481	0.330114	0.0116395	0.691362	1.93406	1.33714	#	*
embl-cds:AAZ51316	purine nucleoside phosphorylase	282.729	256.744	307.764	463.279	454.643	438.508	282.412	452.143	1.60101	0.39085	0.000494389	0.678978	3.30593	2.24465	#	*
embl-cds:AAZ51687	esterase	250.519	342.983	282.294	447.058	485.416	462.249	291.932	464.908	1.59252	0.289238	0.0041335	0.671312	2.38368	1.60019	#	*
embl-cds:AAZ51693	excinuclease ABC subunit B	276.683	291.488	300.115	464.039	468.978	447.275	289.429	460.097	1.58967	0.959114	5.60613e-05	0.668729	4.25134	2.84299	#	*
embl-cds:AAZ51673	glycogen phosphorylase	305.004	297.588	257.857	441.925	438.364	483.381	286.816	454.557	1.58484	0.987067	0.0012302	0.664334	2.91002	1.93323	#	*
embl-cds:AAZ51109	peptidase family U32	216.242	270.376	292.574	373.556	417.928	442.127	259.731	411.203	1.58319	0.879238	0.00747969	0.662834	2.12612	1.40926	#	*
embl-cds:AAZ52426	arginyl-tRNA synthetase	239.148	284.659	321.805	440.98	434.973	462.276	281.871	446.077	1.58256	0.214448	0.0029044	0.662259	2.53694	1.68011	#	*
embl-cds:AAZ52403	trehalose operon transcriptional repressor	237.156	311.61	265.509	452.544	430.788	395.897	271.425	426.41	1.57101	0.732811	0.00472305	0.651688	2.32578	1.51568	#	*
embl-cds:AAZ52288	oxidoreductase	248.035	299.983	293.253	428.052	401.931	489.455	280.424	439.813	1.56839	0.56664	0.00650941	0.649281	2.18646	1.41963	#	*
embl-cds:AAZ51330	topoisomerase IV subunit A	254.899	293.007	300.861	443.731	438.516	446.239	282.922	442.829	1.5652	0.0500863	0.000371611	0.646344	3.42991	2.2169	#	*
embl-cds:AAZ51737	NADP-dependent glyceraldehyde-3-phosphate dehydrogenase	268.542	263.917	324.655	440.405	447.222	447.686	285.705	445.104	1.55792	0.0286525	0.0136707	0.639617	1.86421	1.19238	#	*
embl-cds:AAZ50672	SSU ribosomal protein S17P	262.84	371.713	270.426	474.721	457.65	475.782	301.66	469.385	1.55601	0.0545219	0.00921519	0.637848	2.0355	1.29834	#	*
embl-cds:AAZ51899	two-component response regulator	266.722	274.42	351.854	439.891	443.414	505.396	297.665	462.9	1.5551	0.759519	0.008732	0.637011	2.05889	1.31153	#	*
embl-cds:AAZ51107	peptidase family U32	258.651	271.145	303.983	386.958	454.337	447.922	277.926	429.739	1.54623	0.56777	0.00392184	0.628757	2.40651	1.51311	#	*
embl-cds:AAZ50946	uracil phosphoribosyltransferase	283.325	241.655	341.942	465.836	427.18	444.254	288.974	445.757	1.54255	0.257598	0.00732881	0.625318	2.13497	1.33503	#	*
embl-cds:AAZ51462	cysteine desulfhydrase	234.311	292.979	289.143	391.192	448.461	415.864	272.144	418.506	1.53781	0.867525	0.00436123	0.620875	2.36039	1.46551	#	*
embl-cds:AAZ52455	phosphoesterase, DHH family protein	290.722	234.92	328.519	429.569	444.856	438.805	284.72	437.743	1.53745	0.0520707	0.00513992	0.62054	2.28904	1.42044	#	*
embl-cds:AAZ51853	phosphoglucomutase	276.518	257.253	344.446	435.845	419.69	494.342	292.739	449.959	1.53706	0.847463	0.0107143	0.620178	1.97004	1.22177	#	*
embl-cds:AAZ51726	S-adenosylmethionine synthetase	301.642	285.796	276.17	429.444	456.977	437.969	287.87	441.463	1.53355	0.908712	0.000153495	0.616878	3.8139	2.35271	#	*
embl-cds:AAZ51381	phosphoglucosamine mutase	269.304	274.745	285.918	425.755	434.168	407.496	276.656	422.473	1.52707	0.556859	9.5321e-05	0.610768	4.02081	2.45578	#	*
embl-cds:AAZ50754	putative membrane associated protein	246.353	335.262	333.496	443.747	466.314	477.047	305.037	462.369	1.51578	0.20114	0.00705868	0.60006	2.15128	1.2909	#	*
embl-cds:AAZ51350	NIF3-related protein	301.277	307.844	284.558	449.69	428.339	467.489	297.893	448.506	1.50559	0.54562	0.000343736	0.590332	3.46378	2.04478	#	*
embl-cds:AAZ52131	aspartate aminotransferase	290.234	261.706	321.112	449.013	424.576	437.62	291.017	437.07	1.50187	0.289716	0.00140643	0.586759	2.85188	1.67337	#	*
embl-cds:AAZ51730	DNA polymerase III subunit gamma/tau	261.731	258.625	333.392	433.14	432.511	413.561	284.583	426.404	1.49835	0.129435	0.00493984	0.583373	2.30629	1.34543	#	*
embl-cds:AAZ51664	phage protein	356.361	324.737	282.183	493.422	446.069	502.113	321.093	480.534	1.49656	0.792731	0.00449501	0.581647	2.34727	1.36528	#	*
embl-cds:AAZ51323	amidase family protein	285.184	265.193	321.453	425.68	435.123	443.861	290.61	434.888	1.49647	0.184546	0.00112543	0.58156	2.94868	1.71483	#	*
embl-cds:AAZ51885	phosphopantetheine adenylyltransferase	287.345	256.276	304.466	415.706	433.511	418.422	282.696	422.546	1.4947	0.267178	0.000765907	0.579859	3.11582	1.80674	#	*
embl-cds:AAZ50657	acyltransferase family	355.056	290.56	323.678	438.927	509.358	500.118	323.098	482.801	1.49429	0.83041	0.00523638	0.579458	2.28097	1.32173	#	*
embl-cds:AAZ51057	chromosome partition protein	292.411	326.484	319.6	443.346	463.569	493.105	312.832	466.673	1.49177	0.682789	0.000986247	0.577025	3.00601	1.73454	#	*
embl-cds:AAZ52109	malonyl-CoA-[acyl-carrier-protein] transacylase	244.552	276.99	334.068	437.444	416.335	421.598	285.203	425.125	1.4906	0.111035	0.00652924	0.575897	2.18514	1.25841	#	*
embl-cds:AAZ51224	polysaccharide export ATP-binding protein	304.664	289.575	280.539	426.595	424.334	451.25	291.592	434.06	1.48858	0.799829	0.000214511	0.57394	3.66855	2.10553	#	*
embl-cds:AAZ51156	asparaginyl-tRNA synthetase	275.395	336.204	318.684	440.981	469.916	465.306	310.094	458.734	1.47934	0.395743	0.00180953	0.564953	2.74243	1.54935	#	*
embl-cds:AAZ50862	ABC transporter-associated protein	270.573	295.714	298.374	446.862	429.226	402.674	288.22	426.254	1.47892	0.644689	0.000900857	0.56454	3.04534	1.71922	#	*
embl-cds:AAZ51098	transcription accessory protein	303.741	312.608	331.133	468.448	448.122	477.355	315.827	464.642	1.47119	0.930528	0.000229848	0.556982	3.63856	2.02661	#	*
embl-cds:AAZ51243	chorismate synthase	299.622	289.767	318.922	453.935	409.967	468.806	302.77	444.236	1.46724	0.38051	0.00196534	0.553101	2.70656	1.497	#	*
embl-cds:AAZ51008	GTP-binding protein-like protein	300.521	259.87	317.538	423.401	446.683	416.122	292.643	428.735	1.46505	0.449923	0.0021879	0.550946	2.65997	1.4655	#	*
embl-cds:AAZ52398	SSU ribosomal protein S2P	312.308	315.466	316.189	459.802	452.486	450.897	314.655	454.395	1.44411	0.317605	1.25368e-06	0.530178	5.90181	3.12901	#	*
embl-cds:AAZ52042	phage endopeptidase	291.214	263.439	311.707	409.54	431.112	400.592	288.787	413.748	1.43271	0.590985	0.00169164	0.518747	2.77169	1.43781	#	*
embl-cds:AAZ51688	protein precursor	317.478	332.175	274.987	418.908	428.024	467.676	308.213	438.203	1.42175	0.865068	0.0046494	0.507669	2.3326	1.18419	#	*
embl-cds:AAZ52456	glucose inhibited division protein A	308.971	291.799	331.66	434.757	446.9	440.864	310.81	440.84	1.41836	0.168842	0.000420178	0.504221	3.37657	1.70254	#	*
embl-cds:AAZ50904	replicative DNA helicase	343.19	330.748	304.031	465.959	486.606	433.184	325.99	461.916	1.41696	0.71103	0.00217362	0.502804	2.66282	1.33887	#	*
embl-cds:AAZ51329	topoisomerase IV subunit B	314.048	331.604	336.326	467.499	447.047	464.315	327.326	459.62	1.40417	0.935479	0.000141224	0.489714	3.85009	1.88544	#	*
embl-cds:AAZ52400	neutral endopeptidase	311.308	307.905	286.203	400.83	449.817	420.576	301.805	423.741	1.40402	0.467803	0.00169062	0.489565	2.77195	1.35705	#	*
embl-cds:AAZ52152	protein translocase subunit	311.518	336.063	329.549	447.651	447.451	474.092	325.71	456.398	1.40124	0.81552	0.000341448	0.486704	3.46667	1.68724	#	*
embl-cds:AAZ51213	ATP-dependent nuclease subunit A	341.739	302.831	322.305	439.199	436.547	461.579	322.292	445.775	1.38314	0.666324	0.000851858	0.46795	3.06963	1.43643	#	*
embl-cds:AAZ50980	glucosamine-1-phosphate acetyltransferase/UDP-N-acetylglucosamine pyrophosphorylase	298.252	332.294	338.939	430.491	447.816	457.269	323.162	445.192	1.37761	0.558174	0.00119281	0.462171	2.92343	1.35112	#	*
embl-cds:AAZ50840	ribonuclease M5	315.58	322.329	325.44	419.532	443.88	448.095	321.117	437.169	1.3614	0.193116	0.000243798	0.445094	3.61297	1.60811	#	*
embl-cds:AAZ50846	CMP-binding factor	329.636	312.07	348.972	445.043	441.71	450.181	330.226	445.645	1.34951	0.101481	0.000456251	0.432441	3.3408	1.4447	#	*
embl-cds:AAZ51040	NAD(P)H-dependent quinone reductase	338.359	303.34	335.464	439.443	430.425	422.478	325.721	430.782	1.32255	0.32035	0.00101357	0.403323	2.99414	1.20761	#	*
embl-cds:AAZ51767	1-acyl-sn-glycerol-3-phosphate acyltransferase	325.393	328.129	319.016	420.368	448.19	409.982	324.179	426.18	1.31464	0.106099	0.00096014	0.394672	3.01767	1.19099	#	*
embl-cds:AAZ52002	glycyl-tRNA synthetase beta chain	324.162	337.057	324.668	445.478	424.189	424.647	328.629	431.438	1.31284	0.530135	0.00023172	0.392694	3.63504	1.42746	#	*
embl-cds:AAZ50929	ribosomal large subunit pseudouridine synthase B	336.425	326.237	337.865	415.558	422.139	429.851	333.509	422.516	1.26688	0.879584	8.6432e-05	0.34128	4.06333	1.38673	#	*
embl-cds:AAZ51306	thymidylate synthase	357.521	343.723	335.062	440.761	435.7	432.829	345.435	436.43	1.26342	0.22333	0.000195216	0.337335	3.70948	1.25134	#	*
embl-cds:AAZ51132	dGTP triphosphohydrolase	492.767	505.52	515.809	389.536	373.707	406.845	504.699	390.029	0.772796	0.653206	0.000599733	-0.37184	3.22204	1.19809	#	*
embl-cds:AAZ50713	acetate kinase	490.397	515.896	517.372	386.758	382.148	402.566	507.888	390.491	0.768852	0.665409	0.000394772	-0.379223	3.40365	1.29074	#	*
embl-cds:AAZ51380	putative membrane associated protein	493.77	472.525	486.585	379.548	366.453	357.372	484.293	367.791	0.759439	0.968818	0.00020223	-0.396995	3.69416	1.46656	#	*
embl-cds:AAZ52411	anaerobic ribonucleoside-triphosphate reductase	494.327	511.441	490.518	371.67	368.582	395.173	498.762	378.475	0.758828	0.739916	0.000341048	-0.398154	3.46718	1.38047	#	*
embl-cds:AAZ51368	ABC transporter ATP-binding protein	504.098	495.719	507.847	384.465	375.288	366.367	502.555	375.373	0.74693	0.640236	3.63618e-05	-0.420956	4.43935	1.86877	#	*
embl-cds:AAZ51104	hypothetical protein	511.076	521.883	482.646	378.169	359.499	381.835	505.202	373.167	0.73865	0.517743	0.000628816	-0.437036	3.20148	1.39916	#	*
embl-cds:AAZ51231	putative membrane spanning protein	583.319	581.143	558.665	403.335	419.705	438.257	574.376	420.432	0.731982	0.757967	0.000274105	-0.45012	3.56208	1.60337	#	*
embl-cds:AAZ50989	peptidyl-prolyl cis-trans isomerase	504.145	520.594	516.273	384.825	375.008	356.712	513.67	372.181	0.724553	0.526366	0.000123193	-0.464837	3.90941	1.81724	#	*
embl-cds:AAZ51553	phosphopantothenate--cysteine ligase	527.803	538.28	542.632	379.815	379.612	405.56	536.238	388.329	0.724172	0.413838	0.000106753	-0.465595	3.97162	1.84917	#	*
embl-cds:AAZ51135	transcriptional regulator, LacI family	479.564	487.775	526.793	376.546	359.42	342.935	498.044	359.634	0.722092	0.614586	0.0013839	-0.469745	2.8589	1.34295	#	*
embl-cds:AAZ51974	aminopeptidase C	547.088	499.35	548.243	379.182	377.259	364.421	531.56	373.621	0.702876	0.15281	0.00070721	-0.508658	3.15045	1.6025	#	*
embl-cds:AAZ51858	ATP-dependent clp protease ATP-binding subunit	549.865	567.98	516.953	401.222	362.656	363.214	544.933	375.697	0.689438	0.844127	0.00099826	-0.536506	3.00076	1.60993	#	*
embl-cds:AAZ51968	hypothetical protein	538.802	596.747	552.529	400.225	381.902	354.843	562.693	378.99	0.67353	0.724882	0.0011041	-0.570186	2.95699	1.68604	#	*
embl-cds:AAZ51414	LSU ribosomal protein L12P	561.417	579.497	554.966	390.626	388.893	356.865	565.293	378.795	0.670086	0.618236	0.000145921	-0.577583	3.83588	2.21554	#	*
embl-cds:AAZ52217	phosphoglycerate kinase	597.631	564.211	546.485	386.532	380.969	368.77	569.443	378.757	0.665137	0.21806	0.000276087	-0.588278	3.55895	2.09365	#	*
embl-cds:AAZ52338	trans-acting positive regulator	556.844	579.783	459.005	358.957	363.127	334.522	531.877	352.202	0.662187	0.10971	0.00919325	-0.59469	2.03653	1.2111	#	*
embl-cds:AAZ51206	phenylalanyl-tRNA synthetase beta chain	553.025	590.263	570.492	388.087	368.835	377.333	571.26	378.085	0.661844	0.422948	9.03813e-05	-0.595437	4.04392	2.4079	#	*
embl-cds:AAZ52300	multiple sugar transport ATP-binding protein	496.032	553.022	548.571	351.188	368.547	334.706	532.542	351.48	0.660005	0.443615	0.000949297	-0.599451	3.0226	1.8119	#	*
embl-cds:AAZ50623	GTP-binding protein	492.462	482.6	588.088	366.879	333.483	321.99	521.05	340.784	0.654033	0.276101	0.00762377	-0.612564	2.11783	1.29731	#	*
embl-cds:AAZ51896	hypothetical protein	610.235	605.357	506.075	392.391	364.533	367.338	573.889	374.754	0.653008	0.127502	0.00474865	-0.614827	2.32343	1.42851	#	*
embl-cds:AAZ51439	GTP cyclohydrolase I	555.158	574.147	575.573	373.887	374.664	360.328	568.293	369.627	0.650416	0.666958	1.60797e-05	-0.620565	4.79372	2.97482	#	*
embl-cds:AAZ50668	LSU ribosomal protein L22P	536.636	495.067	556.477	333.78	341.363	349.446	529.393	341.53	0.645134	0.117632	0.000546425	-0.63233	3.26247	2.06296	#	*
embl-cds:AAZ51493	sortase	562.393	532.145	539.287	377.119	374.567	302.033	544.608	351.24	0.64494	0.241807	0.0018102	-0.632763	2.74227	1.73521	#	*
embl-cds:AAZ52005	aldo/keto reductase family	671.29	558.533	554.449	417.932	389.546	340.577	594.757	382.685	0.643431	0.516593	0.00883581	-0.636143	2.05375	1.30648	#	*
embl-cds:AAZ51988	gamma-glutamyl phosphate reductase	553.6	491.678	538.564	331.375	350.079	334.555	527.948	338.669	0.641483	0.175219	0.000633313	-0.640517	3.19838	2.04862	#	*
embl-cds:AAZ51884	ATP-dependent protease La	490.881	635.702	507.938	335.875	364.461	346.706	544.84	349.014	0.64058	0.0643549	0.0135228	-0.642549	1.86893	1.20088	#	*
embl-cds:AAZ51056	ribonuclease III	564.895	626.046	524.262	379.951	365.214	349.21	571.734	364.792	0.638044	0.165212	0.00258105	-0.648273	2.5882	1.67786	#	*
embl-cds:AAZ50688	SSU ribosomal protein S11P	624.369	536.306	563.354	375.694	378.261	342.454	574.677	365.47	0.635957	0.327832	0.00182957	-0.652999	2.73765	1.78768	#	*
embl-cds:AAZ52125	aspartyl/glutamyl-tRNA(Asn/Gln) amidotransferase subunit A	556.609	522.262	600.143	364.779	349.193	350.715	559.671	354.896	0.634115	0.0924634	0.000890486	-0.657184	3.05037	2.00466	#	*
embl-cds:AAZ51399	PTS system, mannose/fructose family IIB component	658.571	491.824	551.403	381.468	333.013	364.582	567.266	359.688	0.634072	0.156219	0.0150311	-0.657282	1.82301	1.19823	#	*
embl-cds:AAZ50909	UDP-N-acetylmuramate--alanine ligase	525.424	614.126	546.61	382.288	368.438	318.404	562.053	356.377	0.634062	0.689662	0.00339165	-0.657304	2.46959	1.62327	#	*
embl-cds:AAZ51973	multimodular transpeptidase-transglycosylase	585.709	586.492	543.4	377.818	342.415	354.239	571.867	358.158	0.626295	0.696518	0.000265916	-0.675085	3.57526	2.4136	#	*
embl-cds:AAZ51120	putative exported protein	602.752	585.408	623.601	397.333	368.007	362.315	603.92	375.885	0.622408	0.982508	0.000123564	-0.684068	3.90811	2.67341	#	*
embl-cds:AAZ50780	ferric uptake regulation protein	578.555	594.665	471.404	363.096	336.648	312.791	548.208	337.512	0.615663	0.247244	0.00698728	-0.699787	2.15569	1.50853	#	*
embl-cds:AAZ52075	phage protein	666.647	700.377	562.548	329.298	472.907	385.142	643.19	395.782	0.615343	0.992408	0.0136793	-0.700538	1.86393	1.30576	#	*
embl-cds:AAZ52258	DNA-damage-inducible protein J	494.195	659.31	610.734	364.142	326.751	393.997	588.08	361.63	0.614934	0.272373	0.0126864	-0.701497	1.89666	1.3305	#	*
embl-cds:AAZ52444	putative membrane associated protein	573.033	655.03	678.394	386.179	403.006	381.398	635.486	390.195	0.61401	0.0807502	0.00167258	-0.703666	2.77661	1.95381	#	*
embl-cds:AAZ50905	primosomal protein	608.932	604.808	539.669	337.906	358.115	372.28	584.47	356.1	0.609271	0.330139	0.000743044	-0.714845	3.12899	2.23674	#	*
embl-cds:AAZ51237	bacterial protein translation initiation factor 3	501.159	563.162	592.505	344.517	324.002	336.347	552.275	334.955	0.606501	0.0935031	0.00140196	-0.721419	2.85326	2.0584	#	*
embl-cds:AAZ51605	signal peptidase I	587.969	636.908	631.59	386.967	365.829	368.77	618.822	373.855	0.60414	0.307713	0.000130288	-0.727045	3.8851	2.82464	#	*
embl-cds:AAZ52483	protease Do	594.828	637.337	570.133	363.334	372.699	351.21	600.766	362.414	0.603253	0.182573	0.000318004	-0.729165	3.49757	2.5503	#	*
embl-cds:AAZ50727	signal peptidase I	601.902	484.191	611.805	350.534	359.556	309.29	565.966	339.793	0.600377	0.249457	0.00668628	-0.736059	2.17482	1.60079	#	*
embl-cds:AAZ51134	calcium-transporting ATPase	609.135	572.181	582.156	361.63	363.223	332.675	587.824	352.509	0.599685	0.89439	9.25795e-05	-0.737724	4.03349	2.9756	#	*
embl-cds:AAZ50747	V-type sodium ATP synthase subunit E	519.793	563.112	641.179	290.019	333.979	409.382	574.695	344.46	0.599379	0.981145	0.00983088	-0.738459	2.00741	1.48239	#	*
embl-cds:AAZ51682	maltose transport system permease protein	680.038	761.219	742.019	369.697	484.419	442.511	727.759	432.209	0.59389	0.696365	0.00205731	-0.751732	2.6867	2.01968	#	*
embl-cds:AAZ52445	putative membrane associated protein	555.847	561.696	598.916	347.719	337.855	331.525	572.153	339.033	0.592557	0.217525	8.25641e-05	-0.754974	4.08321	3.08272	#	*
embl-cds:AAZ51209	ABC transporter permease protein	526.127	491.717	693.094	344.779	357.439	310.089	570.313	337.435	0.591667	0.0984896	0.0217465	-0.757142	1.66261	1.25883	#	*
embl-cds:AAZ51378	UDP-N-acetylmuramoylalanyl-D-glutamate--2, 6-diaminopimelate ligase	660.815	549.335	496.187	351.942	332.568	322.266	568.779	335.592	0.590022	0.0623161	0.0090927	-0.76116	2.04131	1.55376	#	*
embl-cds:AAZ51354	dTDP-glucose 4,6-dehydratase	560.659	685.944	484.439	361.262	349.006	310.777	577.014	340.348	0.589844	0.125561	0.0175353	-0.761594	1.75609	1.33742	#	*
embl-cds:AAZ50642	phosphoribosylformylglycinamidine synthase	544.798	571.005	641.796	347.219	370.504	318.55	585.866	345.424	0.589596	0.423929	0.00180834	-0.762202	2.74272	2.09051	#	*
embl-cds:AAZ52401	trehalose-6-phosphate hydrolase	472.119	509.708	626.585	307.409	276.264	362.184	536.137	315.286	0.588069	0.451523	0.0139356	-0.765943	1.85587	1.42149	#	*
embl-cds:AAZ50632	cell division protein	597.232	609.108	583.324	372.203	364.603	315.152	596.554	350.653	0.587797	0.295781	0.000221986	-0.766611	3.65367	2.80095	#	*
embl-cds:AAZ51534	signal recognition particle associated protein	585.483	549.111	740.419	390.706	379.057	318.229	625.004	362.664	0.580259	0.255962	0.0139564	-0.785232	1.85523	1.45678	#	*
embl-cds:AAZ52371	multimodular transpeptidase-transglycosylase	617.239	641.628	549.86	353.636	339.957	341.048	602.909	344.88	0.572027	0.0498789	0.00970423	-0.805845	2.01304	1.6222	#	*
embl-cds:AAZ50663	LSU ribosomal protein L3P	612.955	729.106	543.167	356.368	331.402	388.386	628.409	358.718	0.570836	0.169311	0.00891831	-0.808853	2.04972	1.65792	#	*
embl-cds:AAZ51403	two-component response regulator	645.573	475.873	530.281	281.291	345.599	314.258	550.576	313.716	0.569796	0.242109	0.011345	-0.811482	1.9452	1.57849	#	*
embl-cds:AAZ51299	two-component system histidine kinase	665.149	755.929	518.582	339.446	369.21	393.602	646.553	367.419	0.568274	0.0975712	0.0169986	-0.815341	1.76959	1.44282	#	*
embl-cds:AAZ51875	glucokinase/Xylose repressor	615.373	661.654	617.27	348.148	364.223	351.181	631.432	354.517	0.561449	0.192261	6.38804e-05	-0.832773	4.19463	3.49318	#	*
embl-cds:AAZ50697	high-affinity zinc uptake system ATP-binding protein	565.53	679.433	611.241	370.119	336.948	329.391	618.735	345.486	0.558375	0.249992	0.00151301	-0.840694	2.82016	2.37089	#	*
embl-cds:AAZ51675	transcriptional regulator, LacI family	691.723	598.342	654.998	374.409	350.42	354.907	648.354	359.912	0.555116	0.136935	0.000510752	-0.849138	3.29179	2.79518	#	*
embl-cds:AAZ52359	glycerol dehydrogenase	752.783	643.996	549.697	367.345	364.862	343.287	648.825	358.498	0.552534	0.0333353	0.036574	-0.855865	1.43683	1.22973	#	*
embl-cds:AAZ52347	hypothetical protein	576.086	711.71	652.045	454.506	336.837	278.148	646.614	356.497	0.551329	0.728449	0.0111483	-0.859014	1.95279	1.67748	#	*
embl-cds:AAZ50845	rmuC family protein	691.193	602.362	564.495	338.43	332.215	353.036	619.35	341.227	0.550944	0.0526032	0.00186362	-0.860024	2.72964	2.34756	#	*
embl-cds:AAZ50664	LSU ribosomal protein L1E	727.907	551.446	600.093	345.051	354.752	334.701	626.482	344.835	0.550431	0.0239179	0.0318731	-0.861367	1.49658	1.2891	#	*
embl-cds:AAZ51346	adenine phosphoribosyltransferase	692.429	695.882	507.905	370.253	358.797	312.588	632.072	347.213	0.549325	0.149138	0.0115702	-0.864269	1.93666	1.67379	#	*
embl-cds:AAZ51483	SUA5 protein	687.486	540.285	561.25	359.752	338.14	282.334	596.34	326.742	0.547912	0.40216	0.00633325	-0.867983	2.19837	1.90815	#	*
embl-cds:AAZ52157	fructokinase	423.997	565.58	557.083	305.421	261.047	279.301	515.553	281.923	0.546836	0.146249	0.00800742	-0.870819	2.09651	1.82568	#	*
embl-cds:AAZ52106	biotin carboxyl carrier protein of acetyl-CoA carboxylase	716.824	652.666	728.829	379.214	351.746	415.347	699.44	382.102	0.546298	0.7553	0.000450154	-0.872241	3.34664	2.91908	#	*
embl-cds:AAZ52220	putative kinase related to hydroxyacetone kinase	745.926	650.706	542.919	384.361	369.627	303.943	646.517	352.644	0.545452	0.301763	0.00989655	-0.874477	2.00452	1.7529	#	*
embl-cds:AAZ51240	phosphoglycerol transferase	656.547	671.848	579.937	360.021	344.948	321.396	636.11	342.122	0.537834	0.270296	0.000653861	-0.894768	3.18451	2.8494	#	*
embl-cds:AAZ50690	LSU ribosomal protein L17P	646.645	852.344	606.993	403.621	361.585	365.06	701.994	376.755	0.536693	0.060848	0.0135692	-0.89783	1.86745	1.67665	#	*
embl-cds:AAZ50992	LSU ribosomal protein L11P	678.077	647.555	554.01	361.91	335.535	305.417	626.547	334.287	0.533539	0.321009	0.00199855	-0.906334	2.69929	2.44646	#	*
embl-cds:AAZ52375	hypothetical protein	672.128	611.797	579.531	339.899	337.148	313.436	621.152	330.161	0.53153	0.174881	0.000511938	-0.911778	3.29078	3.00046	#	*
embl-cds:AAZ52023	copper-exporting ATPase	718.175	600.362	594.709	333.488	364.212	318.33	637.749	338.676	0.53105	0.202184	0.0021396	-0.913081	2.66967	2.43762	#	*
embl-cds:AAZ51041	Xaa-Pro dipeptidase	657.05	628.491	557.289	337.787	353.19	284.867	614.277	325.281	0.529535	0.654599	0.00132968	-0.917201	2.87625	2.6381	#	*
embl-cds:AAZ50798	tRNA-specific adenosine deaminase	733.233	732.217	615.267	391.128	361.225	348.287	693.572	366.88	0.528971	0.190016	0.00136392	-0.918739	2.86521	2.63238	#	*
embl-cds:AAZ50861	ABC transporter ATP-binding protein	693.323	652.031	608.315	389.754	341.766	300.289	651.223	343.936	0.528139	0.948195	0.000995336	-0.921009	3.00203	2.7649	#	*
embl-cds:AAZ50955	putative membrane associated protein	536.117	718.528	650.3	329.447	345.005	327.494	634.981	333.982	0.525971	0.0214473	0.0287428	-0.926944	1.54147	1.42886	#	*
embl-cds:AAZ51984	division specific D,D-transpeptidase/cell division protein ftsI	722.296	619.982	617.656	358.284	334.155	334.298	653.311	342.246	0.523863	0.102524	0.000926912	-0.932739	3.03296	2.82896	#	*
embl-cds:AAZ51932	hyaluronoglucosaminidase	554.607	643.572	683.262	312.849	361.722	310.461	627.147	328.344	0.523552	0.323327	0.00197967	-0.933597	2.70341	2.52389	#	*
embl-cds:AAZ51549	glycine cleavage system H protein	879.455	660.535	642.979	472.561	407.483	255.689	727.656	378.578	0.52027	0.832765	0.0247665	-0.942668	1.60614	1.51405	#	*
embl-cds:AAZ52108	3-oxoacyl-[acyl-carrier protein] reductase	603.492	698.518	654.938	379.134	338.618	297.201	652.316	338.318	0.518641	0.851727	0.000976737	-0.947192	3.01022	2.85126	#	*
embl-cds:AAZ52116	chaperone protein	615.663	775.721	619.863	374.207	343.919	323.187	670.416	347.105	0.517745	0.146635	0.00410464	-0.949685	2.38673	2.26664	#	*
embl-cds:AAZ51460	redox-sensitive transcriptional regulator Rex	597.517	685.805	633.107	361.237	326.763	297.976	638.81	328.658	0.514486	0.674114	0.000596592	-0.958797	3.22432	3.09147	#	*
embl-cds:AAZ52092	transcriptional regulator, LytR family	677.098	689.44	615.587	353.379	361.637	304.595	660.708	339.87	0.514403	0.755604	0.000377345	-0.959029	3.42326	3.28301	#	*
embl-cds:AAZ50715	pyrroline-5-carboxylate reductase	761.118	648.013	574.501	353.438	351.552	314.958	661.211	339.983	0.514182	0.101116	0.00448687	-0.959648	2.34806	2.25331	#	*
embl-cds:AAZ52102	acetyl-coenzyme A carboxylase carboxyl transferase subunit alpha	622.647	745.522	565.597	333.303	332.767	326.031	644.589	330.701	0.513041	0.00387792	0.0272346	-0.962853	1.56488	1.50675	#	*
embl-cds:AAZ52350	protein export protein prsA precursor	669.04	721.028	554.356	348.338	356.564	286.804	648.141	330.569	0.510025	0.333129	0.00415861	-0.971359	2.38105	2.31286	#	*
embl-cds:AAZ50815	multidrug resistance ABC transporter ATP-binding and permease protein	688.249	604.965	564.505	336.768	311.455	297.008	619.24	315.077	0.508813	0.184696	0.00135271	-0.974793	2.8688	2.79648	#	*
embl-cds:AAZ50866	D-alanyl-D-alanine carboxypeptidase	625.192	529.682	734.862	312.362	342.656	306.388	629.912	320.469	0.508751	0.0692575	0.00684285	-0.974968	2.16476	2.11057	#	*
embl-cds:AAZ51377	putative membrane associated protein	818.516	687.283	713.749	363.543	349.278	415.161	739.849	375.994	0.508204	0.399281	0.00124865	-0.976521	2.90356	2.83539	#	*
embl-cds:AAZ50648	phosphoribosylamine--glycine ligase	769.316	583.603	577.255	337.607	346.037	295.496	643.392	326.38	0.50728	0.116038	0.00813346	-0.979146	2.08972	2.04614	#	*
embl-cds:AAZ50679	LSU ribosomal protein L18P	614.706	803.401	571.589	326.932	342.476	337.97	663.232	335.793	0.506297	0.00838015	0.0436283	-0.981943	1.36023	1.33567	#	*
embl-cds:AAZ51676	maltose/maltodextrin-binding protein	663.433	644.838	647.539	358.164	319.236	311.055	651.936	329.485	0.505394	0.274855	3.27579e-05	-0.984518	4.48468	4.41525	#	*
embl-cds:AAZ50908	putative cytosolic protein	590.86	853.61	557.354	372.52	355.952	282.516	667.275	336.996	0.505033	0.160376	0.0277414	-0.98555	1.55687	1.53437	#	*
embl-cds:AAZ51037	permease	715.433	506.506	714.239	379.505	312.56	282.205	645.393	324.757	0.503192	0.292509	0.0129894	-0.990819	1.88641	1.86909	#	*
embl-cds:AAZ51609	transcriptional regulator, GntR family	580.111	782.987	540.712	332.263	294.474	325.062	634.603	317.266	0.499944	0.046531	0.0486793	-1.00016	1.31266	1.31287	#	*
embl-cds:AAZ50725	transcriptional regulator	647.107	518.397	728.97	316.619	324.63	301.109	631.491	314.119	0.497425	0.0250618	0.0339198	-1.00745	1.46955	1.48049	#	*
embl-cds:AAZ51447	spermidine/putrescine-binding protein	653.259	741.941	538.726	333.962	329.906	297.634	644.642	320.501	0.497177	0.073547	0.00566071	-1.00817	2.24713	2.26549	#	*
embl-cds:AAZ51369	pyruvate dehydrogenase E1 component alpha subunit	595.647	713.754	601.893	329.36	352.338	267.34	637.098	316.346	0.496542	0.608882	0.00222563	-1.01001	2.65255	2.6791	#	*
embl-cds:AAZ52449	SSU ribosomal protein S4P	685.949	838.5	541.8	344.769	351.519	328.737	688.75	341.675	0.49608	0.012364	0.0550287	-1.01135	1.25941	1.27371		*
embl-cds:AAZ50890	ABC transporter substrate-binding protein	623.476	812.255	574.467	318.334	338.984	337.272	670.066	331.53	0.494772	0.0165241	0.0419062	-1.01516	1.37772	1.39861	#	*
embl-cds:AAZ51721	methionine aminopeptidase	779.511	719.839	593.118	361.183	343.474	329.281	697.489	344.646	0.494124	0.0548465	0.00318445	-1.01705	2.49697	2.53955	#	*
embl-cds:AAZ52229	DNA-directed RNA polymerase delta chain	642.283	939.874	502.392	332.567	387.271	308.683	694.85	342.84	0.493402	0.0629831	0.0549124	-1.01916	1.26033	1.28448		*
embl-cds:AAZ51342	cystathionine beta-lyase/cystathionine gamma-lyase	820.618	608.963	571.282	318.094	270.292	394.799	666.954	327.728	0.491381	0.358495	0.0166713	-1.02509	1.77803	1.82264	#	*
embl-cds:AAZ52333	C5A peptidase precursor	667.488	813.183	594.856	351.38	361.722	302.806	691.843	338.636	0.48947	0.148238	0.00610958	-1.03071	2.21399	2.28197	#	*
embl-cds:AAZ52218	acid phosphatase	667.68	726.667	645.681	339.242	341.472	317.635	680.01	332.783	0.48938	0.179909	0.000164428	-1.03097	3.78402	3.90122	#	*
embl-cds:AAZ51484	phosphinothricin N-acetyltransferase	656.145	426.101	813.566	338.484	320.472	267.507	631.937	308.821	0.488689	0.0692169	0.047736	-1.03301	1.32115	1.36477	#	*
embl-cds:AAZ50741	putative DNA-binding protein	882.79	615.695	596.251	339.536	326.6	352.256	698.245	339.464	0.486167	0.0127563	0.0595565	-1.04047	1.22507	1.27466		*
embl-cds:AAZ52136	transporter	620.575	745.105	478.85	285.959	316.708	289.323	614.843	297.33	0.483587	0.0315509	0.0519065	-1.04815	1.28478	1.34664		*
embl-cds:AAZ51977	amino acid permease	894.136	598.005	589.632	316.5	349.25	340.37	693.924	335.373	0.483299	0.018892	0.0685808	-1.04901	1.1638	1.22084		*
embl-cds:AAZ51290	degV family protein	641.118	770.02	677.489	342.685	319.378	337.796	696.209	333.287	0.478716	0.0661394	0.000743586	-1.06276	3.12867	3.32502	#	*
embl-cds:AAZ50850	SSU ribosomal protein S7P	763.262	878.532	504.556	346.983	327.27	352.94	715.45	342.398	0.478577	0.00979433	0.0770374	-1.06318	1.1133	1.18363		*
embl-cds:AAZ51035	pyrrolidone-carboxylate peptidase	744.961	760.973	668.557	364.759	316.773	347.007	724.83	342.846	0.473002	0.388826	0.000274282	-1.08008	3.5618	3.84704	#	*
embl-cds:AAZ50655	protein tyrosine phosphatase	653.679	608.278	719.739	314.068	367.604	254.725	660.565	312.132	0.472523	0.992606	0.0016199	-1.08154	2.79051	3.01806	#	*
embl-cds:AAZ51093	PTS system, beta-glucoside-specific IIABC component	894.397	616.191	617.723	340.766	329.757	334.976	709.437	335.166	0.47244	0.00236102	0.0558193	-1.0818	1.25322	1.35573		*
embl-cds:AAZ51307	dihydrofolate reductase	786.259	723.988	662.862	392.513	339.256	290.809	724.369	340.86	0.47056	0.809386	0.0011471	-1.08755	2.9404	3.19782	#	*
embl-cds:AAZ51289	transposase	715.267	972.454	573.305	318.169	397.203	344.312	753.675	353.228	0.468674	0.076188	0.0282485	-1.09334	1.549	1.6936	#	*
embl-cds:AAZ51162	transcriptional regulator, GntR family	755.46	946.439	695.777	375.078	392.498	350.488	799.225	372.688	0.466311	0.0506535	0.00508881	-1.10064	2.29338	2.52418	#	*
embl-cds:AAZ50894	serine/threonine sodium symporter	775.233	495.576	778.565	357.371	312.15	283.041	683.125	317.521	0.464807	0.100975	0.0191222	-1.1053	1.71846	1.89941	#	*
embl-cds:AAZ51591	general stress protein, Gls24 family	726.149	721.95	580.054	330.274	321.999	284.441	676.051	312.238	0.461855	0.158835	0.00190148	-1.11449	2.72091	3.03241	#	*
embl-cds:AAZ51963	acetate CoA-transferase alpha subunit	789.972	877.679	552.478	357.41	336.393	327.569	740.043	340.457	0.46005	0.0164669	0.0532331	-1.12014	1.27382	1.42685		*
embl-cds:AAZ51166	flavodoxin	701.592	801.315	621.297	333.059	331.904	311.579	708.068	325.514	0.459722	0.0352606	0.0166453	-1.12117	1.77871	1.99423	#	*
embl-cds:AAZ51874	rhodanese-related sulfurtransferase	736.542	815.165	642.933	332.933	310.685	364.832	731.547	336.15	0.459506	0.181209	0.00162907	-1.12185	2.78806	3.12777	#	*
embl-cds:AAZ50624	peptidyl-tRNA hydrolase	736.947	786.218	716.138	344.431	312.951	369.939	746.435	342.44	0.458768	0.77233	0.000108311	-1.12416	3.96533	4.45767	#	*
embl-cds:AAZ52149	immunogenic secreted protein	760.213	826.028	605.65	386.54	326.684	290.969	730.63	334.731	0.45814	0.308261	0.00507444	-1.12614	2.29461	2.58405	#	*
embl-cds:AAZ51720	ribonuclease BN	774.033	680.932	626.478	317.558	333.39	296.429	693.814	315.792	0.455154	0.116343	0.00104309	-1.13557	2.98168	3.38592	#	*
embl-cds:AAZ51413	LSU ribosomal protein L10P	817.94	684.263	572.694	328.716	324.103	290.981	691.632	314.6	0.454866	0.0546697	0.00631786	-1.13649	2.19943	2.49963	#	*
embl-cds:AAZ51266	SSU ribosomal protein S16P	634.92	987.857	675.393	319.311	320.992	403.667	766.057	347.99	0.454262	0.117363	0.0220162	-1.1384	1.65726	1.88663	#	*
embl-cds:AAZ52080	phage protein	695.46	1000.64	624.863	375.578	330.327	343.793	773.654	349.9	0.452269	0.0267084	0.0648625	-1.14475	1.18801	1.35997		*
embl-cds:AAZ52386	peroxiredoxin reductase (NAD(P)H)	913.551	791.524	633.805	380.581	360.861	314.959	779.627	352.133	0.451669	0.108985	0.00682189	-1.14666	2.1661	2.48378	#	*
embl-cds:AAZ50777	glycine betaine-binding protein/glycine betaine transport system permease protein	694.491	842.019	603.208	331.53	324.953	309.684	713.239	322.055	0.451539	0.0171512	0.029304	-1.14708	1.53307	1.75855	#	*
embl-cds:AAZ52165	protein translation elongation factor P	864.473	829.012	568.25	344	344.148	333.038	753.912	340.395	0.451506	0.00309886	0.0472117	-1.14718	1.32595	1.52111	#	*
embl-cds:AAZ50848	surface exclusion protein	714.68	805.908	586.034	311.357	348.415	291.23	702.207	317.001	0.451435	0.129012	0.0042811	-1.14741	2.36844	2.71758	#	*
embl-cds:AAZ52348	hypothetical protein	522.331	884.228	844.706	365.795	356.312	292.591	750.422	338.233	0.450723	0.0773198	0.0243159	-1.14969	1.61411	1.85572	#	*
embl-cds:AAZ52480	ABC transporter, permease protein	904.32	623.764	772.551	343.61	330.584	354.933	766.878	343.042	0.447323	0.0149584	0.033829	-1.16061	1.47071	1.70692	#	*
embl-cds:AAZ51560	nucleoside-binding protein	747.516	838.809	615.536	328.577	313.401	342.254	733.954	328.078	0.447	0.0325273	0.0230434	-1.16165	1.63745	1.90215	#	*
embl-cds:AAZ51550	luciferase-like monooxygenase	711.878	599.435	729.973	322.183	316.401	273.312	680.429	303.965	0.446726	0.249548	0.000993328	-1.16254	3.00291	3.49099	#	*
embl-cds:AAZ50644	phosphoribosylformylglycinamidine cyclo-ligase	638.628	824.725	661.721	308.662	328.875	311.04	708.358	316.192	0.446374	0.0234442	0.0205525	-1.16368	1.68714	1.96328	#	*
embl-cds:AAZ52191	aquaporin	793.783	766.379	524	283.433	333.068	313.704	694.721	310.068	0.446321	0.0552052	0.0114696	-1.16385	1.94045	2.25839	#	*
embl-cds:AAZ52225	fructose-bisphosphate aldolase	879.985	813.504	601.335	350.449	348.686	324.817	764.941	341.317	0.446201	0.0191692	0.0360568	-1.16423	1.44301	1.68001	#	*
embl-cds:AAZ52326	dipeptide transport ATP-binding protein	749.303	811.217	632.089	315.446	321.17	331.892	730.87	322.836	0.441715	0.0167013	0.0155444	-1.17881	1.80843	2.1318	#	*
embl-cds:AAZ52044	phage protein	832.59	649.717	618.919	296.833	333.066	293.939	700.409	307.946	0.439666	0.0688086	0.00444158	-1.18552	2.35246	2.78889	#	*
embl-cds:AAZ52370	LSU ribosomal protein L33P	698.744	913.293	512.464	310.522	349.992	271.223	708.167	310.579	0.438567	0.0742461	0.0280717	-1.18913	1.55173	1.84521	#	*
embl-cds:AAZ51822	recT protein	785.413	613.443	759.225	337.667	316.938	291.247	719.36	315.284	0.438284	0.118508	0.00184724	-1.19006	2.73348	3.25301	#	*
embl-cds:AAZ51297	GTP pyrophosphokinase	902.457	697.436	637.273	309.658	313.932	356.365	745.722	326.651	0.438034	0.066687	0.00682397	-1.19089	2.16596	2.57942	#	*
embl-cds:AAZ52013	tagatose-bisphosphate aldolase	899.178	610.221	680.931	313.19	328.036	309.745	730.11	316.99	0.434168	0.00829315	0.0410633	-1.20367	1.38655	1.66895	#	*
embl-cds:AAZ52226	alpha/beta hydrolase	778.29	798.705	649.619	316.627	309.163	338.676	742.205	321.489	0.433154	0.0695776	0.000897297	-1.20705	3.04706	3.67796	#	*
embl-cds:AAZ51401	PTS system, mannose/fructose family IID component	885.757	759.367	673.212	348.835	304.844	348.093	772.779	333.924	0.432108	0.105172	0.00228767	-1.21054	2.64061	3.19655	#	*
embl-cds:AAZ52298	pullulanase	814.347	767.025	673.9	338.921	337.755	296.694	751.758	324.457	0.431597	0.203506	0.000603817	-1.21224	3.21909	3.90232	#	*
embl-cds:AAZ50683	protein translocase subunit	863.797	659.411	632.333	312.866	305.554	311.155	718.514	309.858	0.431249	0.0018253	0.0304108	-1.21341	1.51697	1.8407	#	*
embl-cds:AAZ51561	cytidine deaminase	765.754	740.792	731.229	329.862	348.475	286.427	745.925	321.588	0.431127	0.477254	3.58677e-05	-1.21382	4.4453	5.39577	#	*
embl-cds:AAZ51740	glutaredoxin	792.466	993.368	690.574	380.611	348.532	334.533	825.469	354.559	0.429524	0.0459357	0.0313958	-1.21919	1.50313	1.8326	#	*
embl-cds:AAZ50900	putative cytosolic protein	819.289	820.965	667.927	333.719	357.456	299.757	769.394	330.311	0.429313	0.196422	0.00119485	-1.2199	2.92269	3.56538	#	*
embl-cds:AAZ51603	phnA protein	683.547	860.997	600.465	345.371	332.345	241.532	715.003	306.416	0.428552	0.306044	0.00807933	-1.22246	2.09262	2.55815	#	*
embl-cds:AAZ51953	serine/threonine protein kinase	725.125	666.416	628.822	298.317	296.511	269.445	673.455	288.091	0.427781	0.199881	0.000199207	-1.22506	3.7007	4.53356	#	*
embl-cds:AAZ51127	triosephosphate isomerase	949.839	831.68	597.091	354.061	356.996	301.945	792.87	337.667	0.42588	0.0577913	0.0123759	-1.23148	1.90742	2.34896	#	*
embl-cds:AAZ50827	60 kDa inner membrane protein YIDC	722.016	649.625	542.712	267.752	292.8	250.035	638.118	270.196	0.423426	0.107385	0.00234846	-1.23982	2.62922	3.25975	#	*
embl-cds:AAZ50756	nucleoside-binding protein	779.922	830.824	687.386	328.592	324.726	313.012	766.044	322.11	0.420485	0.0245853	0.00820708	-1.24987	2.08581	2.607	#	*
embl-cds:AAZ50854	amino acid transport ATP-binding protein	744.954	786.472	614.081	297.196	306.211	288.552	715.169	297.319	0.415733	0.0190815	0.0144215	-1.26627	1.84099	2.33119	#	*
embl-cds:AAZ51312	ATP-dependent protease ATP-binding subunit	703.243	851.095	701.365	340.957	283.777	311.436	751.901	312.057	0.415024	0.199481	0.00109223	-1.26873	2.96169	3.75759	#	*
embl-cds:AAZ51965	D-beta-hydroxybutyrate dehydrogenase	788.891	707.776	677.253	321.134	313.248	267.752	724.64	300.712	0.414981	0.399237	0.000339451	-1.26888	3.46922	4.40204	#	*
embl-cds:AAZ51784	hypothetical protein	767.902	672.257	792.837	348.517	280.243	296.998	744.332	308.586	0.414581	0.476161	0.000491864	-1.27027	3.30815	4.20226	#	*
embl-cds:AAZ51573	phosphate-binding protein	720.962	818.484	718.096	318.17	316.816	300.645	752.514	311.877	0.414447	0.0565715	0.000192329	-1.27074	3.71595	4.72202	#	*
embl-cds:AAZ52026	ribosome-binding factor A	733.066	881.941	669.988	314.328	318.231	313.32	761.665	315.293	0.413952	0.00113524	0.0191974	-1.27246	1.71676	2.18451	#	*
embl-cds:AAZ51396	peptide methionine sulfoxide reductase	814.199	809.529	635.062	340.458	322.284	270.507	752.93	311.083	0.413164	0.22438	0.0021204	-1.27522	2.67358	3.40939	#	*
embl-cds:AAZ51173	putative cytosolic protein	748.512	1037.58	585.796	303.788	338.38	333.296	790.628	325.155	0.411261	0.0132384	0.0710189	-1.28187	1.14863	1.47239		*
embl-cds:AAZ50684	adenylate kinase	825.079	980.27	568.527	336.337	331.764	305.674	791.292	324.592	0.410205	0.0125771	0.0593909	-1.28558	1.22628	1.57649		*
embl-cds:AAZ50658	alcohol dehydrogenase/acetaldehyde dehydrogenase (acetylating)	698.111	818.777	627.663	311.686	294.731	271.193	714.85	292.537	0.409228	0.084788	0.00177331	-1.28902	2.75122	3.54638	#	*
embl-cds:AAZ51564	SSU ribosomal protein S20P	786.795	1071.23	653.9	376.751	365.248	284.267	837.308	342.089	0.408558	0.105868	0.0173168	-1.29139	1.76153	2.27482	#	*
embl-cds:AAZ51680	maltodextrose utilization protein	499.876	602.505	839.63	265.479	246.199	271.209	647.337	260.963	0.403132	0.0112436	0.0608263	-1.31067	1.21591	1.59366		*
embl-cds:AAZ51889	Xaa-His dipeptidase	760.002	844.759	641.308	280.295	292.372	327.468	748.689	300.045	0.40076	0.108739	0.00178406	-1.31919	2.74859	3.62591	#	*
embl-cds:AAZ51655	phage single-strand DNA binding protein	823.695	781.267	694.799	307.998	403.303	210.21	766.587	307.17	0.400699	0.632867	0.00242436	-1.31941	2.6154	3.45079	#	*
embl-cds:AAZ50868	oligopeptide-binding protein	720.21	907.603	661.621	322.918	313.73	279.307	763.145	305.318	0.400079	0.0620448	0.0037093	-1.32164	2.43071	3.21253	#	*
embl-cds:AAZ51751	peptidyl-prolyl cis-trans isomerase	826.393	930.858	607.031	326.696	332.053	280.18	788.094	312.976	0.397131	0.0578661	0.00800614	-1.33231	2.09658	2.7933	#	*
embl-cds:AAZ52448	transcriptional regulator, TetR family	815.556	823.345	551.589	257.483	321.285	288.94	730.163	289.236	0.396125	0.0815845	0.00843065	-1.33597	2.07414	2.77099	#	*
embl-cds:AAZ51668	phage transcriptional repressor	935.572	752.553	707.366	331.092	313.811	298.528	798.497	314.477	0.393836	0.0357049	0.0186614	-1.34433	1.72906	2.32443	#	*
embl-cds:AAZ51727	internalin protein	955.534	877.916	628.176	345.114	324.248	296.696	820.542	322.019	0.392447	0.0395183	0.0348393	-1.34943	1.45793	1.96737	#	*
embl-cds:AAZ51589	general stress protein, Gls24 family	786.122	906.303	744.077	326.139	321.443	298.851	812.168	315.478	0.388439	0.0583089	0.000547377	-1.36424	3.26171	4.44976	#	*
embl-cds:AAZ51335	rhodanese-related sulfurtransferase	751.621	794.108	810.867	358.904	293.883	260.666	785.532	304.484	0.387615	0.5439	0.000141737	-1.3673	3.84852	5.26208	#	*
embl-cds:AAZ51738	phosphoenolpyruvate-protein phosphotransferase	770.125	751.643	721.636	304.5	297.072	258.859	747.801	286.81	0.383538	0.999248	2.09437e-05	-1.38256	4.67895	6.46892	#	*
embl-cds:AAZ51326	uracil-DNA glycosylase	797.638	677.546	820.614	293.629	297.979	282.983	765.266	291.53	0.380953	0.0199657	0.00815509	-1.39232	2.08857	2.90795	#	*
embl-cds:AAZ50724	33 kDa chaperonin	831.09	845.385	684.1	316.489	304.87	274.844	786.858	298.734	0.379654	0.109535	0.000773174	-1.39724	3.11172	4.34783	#	*
embl-cds:AAZ50726	fibronectin-binding protein	890.609	887.021	622.638	330.892	324.029	253.3	800.089	302.74	0.378383	0.144908	0.005699	-1.40208	2.2442	3.14655	#	*
embl-cds:AAZ50636	secreted protein	1038.01	724.251	733.069	356.51	273.747	312.635	831.777	314.298	0.377863	0.101954	0.00811772	-1.40407	2.09057	2.93529	#	*
embl-cds:AAZ52015	galactose-6-phosphate isomerase lacB subunit	912.845	690.872	667.672	271.348	322.485	263.189	757.13	285.674	0.377311	0.106747	0.00420679	-1.40617	2.37605	3.34113	#	*
embl-cds:AAZ52099	PTS system, mannose-specific IID component	965.423	898.963	641.528	292.823	294.268	356.442	835.305	314.511	0.376522	0.0862616	0.00670795	-1.40919	2.17341	3.06275	#	*
embl-cds:AAZ52126	glutamyl-tRNA(Gln) amidotransferase subunit C	730.279	1004.23	705.663	344.07	301.639	259.077	813.392	301.596	0.370788	0.123388	0.00660113	-1.43133	2.18038	3.12086	#	*
embl-cds:AAZ52271	putative membrane associated protein	939.592	796.072	656.6	311.408	328.788	240.846	797.421	293.68	0.368288	0.195492	0.00424075	-1.4411	2.37256	3.41908	#	*
embl-cds:AAZ52096	hydrolase, HAD superfamily	812.834	728.231	814.591	314.221	301.639	250.675	785.219	288.845	0.367853	0.634566	0.000135473	-1.4428	3.86815	5.58096	#	*
embl-cds:AAZ52259	putative cytosolic protein	820.619	750.799	643.628	279.853	298.521	235.344	738.349	271.239	0.367359	0.234076	0.00103761	-1.44474	2.98396	4.31104	#	*
embl-cds:AAZ50783	parB-like nuclease	1101.89	925.95	737.389	317.749	325.585	363.388	921.742	335.574	0.364065	0.0352175	0.0289192	-1.45773	1.53881	2.24318	#	*
embl-cds:AAZ52098	PTS system, mannose-specific IIC component	986.124	746.975	701.389	291.663	312.428	281.205	811.496	295.099	0.363648	0.021365	0.0269373	-1.45939	1.56965	2.29072	#	*
embl-cds:AAZ51090	cell division protein	794.776	797.051	820.722	295.007	282.542	293.488	804.183	290.346	0.361044	0.366074	6.09389e-07	-1.46975	6.21511	9.13467	#	*
embl-cds:AAZ50926	DNA integration/recombination/inversion protein	1012.99	720.536	1030.13	280.561	355.586	358.326	921.219	331.491	0.35984	0.120853	0.00471178	-1.47457	2.32681	3.43106	#	*
embl-cds:AAZ52336	streptococcal inhibitor of complement	770.32	970.618	819.119	306.012	312.58	293.694	853.352	304.095	0.356354	0.0167119	0.011324	-1.48862	1.946	2.89685	#	*
embl-cds:AAZ51400	PTS system, mannose/fructose family IIC component	922.135	734.374	871.093	339.214	229.356	327.011	842.534	298.527	0.354321	0.55562	0.00117862	-1.49687	2.92863	4.38378	#	*
embl-cds:AAZ52255	galactose-6-phosphate isomerase lacB subunit	898.134	750.728	625.642	257.294	289.322	259.222	758.168	268.613	0.354292	0.0340873	0.0233124	-1.49699	1.63241	2.44371	#	*
embl-cds:AAZ52148	putative Fe3+-siderophore transport protein	944.652	902.981	673.463	305.526	316.805	268.228	840.365	296.853	0.353242	0.0588317	0.00314965	-1.50127	2.50174	3.75578	#	*
embl-cds:AAZ51869	cell division protein	829.488	1314.87	581.082	330.439	327.417	298.175	908.48	318.677	0.35078	0.00454898	0.111242	-1.51136	0.953732	1.44143		*
embl-cds:AAZ52367	pyruvate formate-lyase activating enzyme	1061.91	733.6	496.484	238.551	307.279	257.695	763.996	267.841	0.350579	0.0307319	0.0918073	-1.51219	1.03712	1.56832		*
embl-cds:AAZ50676	SSU ribosomal protein S14P	849.771	1216.89	552.986	226.267	229.819	439.593	873.214	298.56	0.341909	0.237739	0.0483495	-1.54832	1.31561	2.03698	#	*
embl-cds:AAZ50628	hypothetical protein	712.435	1212.02	571.74	314.821	289.153	249.387	832.066	284.454	0.341864	0.019018	0.104807	-1.5485	0.979608	1.51693		*
embl-cds:AAZ50985	iron-dependent repressor	964.315	813.021	809.465	328.037	286.062	270.186	862.267	294.761	0.341844	0.205226	0.000459315	-1.54859	3.33789	5.16902	#	*
embl-cds:AAZ52117	GrpE	829.737	923.74	692.862	306.458	299.252	223.209	815.446	276.307	0.338841	0.272635	0.00171243	-1.56132	2.76639	4.31922	#	*
embl-cds:AAZ51320	hypothetical protein	1042.3	630.424	763.765	282.918	299.016	243.503	812.162	275.146	0.338782	0.0362697	0.0451774	-1.56157	1.34508	2.10044	#	*
embl-cds:AAZ52299	glucan 1,6-alpha-glucosidase	915.128	904.386	511.125	239.425	295.508	253.748	776.88	262.894	0.338397	0.0315365	0.058696	-1.56321	1.23139	1.92492		*
embl-cds:AAZ51585	ABC transporter ATP-binding protein	848.394	593.903	874.344	290.684	257.889	234.848	772.214	261.141	0.338171	0.0634904	0.00492536	-1.56417	2.30756	3.60943	#	*
embl-cds:AAZ50914	60 kDa inner membrane protein YIDC	739.449	1006.16	712.891	298.707	284.726	244.777	819.501	276.07	0.336876	0.0578265	0.00462667	-1.56971	2.33473	3.66485	#	*
embl-cds:AAZ51269	cell surface protein	1001.45	942.193	728.784	319.3	286.583	281.213	890.808	295.699	0.331944	0.0404891	0.017197	-1.59099	1.76455	2.80737	#	*
embl-cds:AAZ52197	transcriptional regulator	986.769	899.584	766.687	286.177	288.252	300.544	884.347	291.658	0.3298	0.00977041	0.0111581	-1.60034	1.95241	3.12451	#	*
embl-cds:AAZ52019	PTS system, galactose-specific IIA component	947.274	970.652	560.505	282.916	263.211	267.972	826.144	271.366	0.328473	0.00397669	0.0526782	-1.60615	1.27837	2.05326		*
embl-cds:AAZ51382	hypothetical protein	790.577	864.398	745.533	260.607	291.454	234.038	800.169	262.033	0.327472	0.373029	0.000150639	-1.61056	3.82206	6.15564	#	*
embl-cds:AAZ51964	acetate CoA-transferase beta subunit	654.194	1115.75	548.499	215.656	298.356	244.49	772.814	252.834	0.32716	0.0379921	0.0935391	-1.61193	1.02901	1.65869		*
embl-cds:AAZ51985	cell division protein	960.349	1090.82	646.994	288.653	295.303	292.891	899.388	292.282	0.324979	0.000435446	0.0439492	-1.62158	1.35705	2.20056	#	*
embl-cds:AAZ51685	maltose/maltodextrin-binding protein	930.567	883.983	848.137	293.96	278.478	291.31	887.562	287.916	0.32439	0.0771704	1.61019e-05	-1.6242	4.79312	7.78498	#	*
embl-cds:AAZ51348	endonuclease III	930.061	858.761	1064.55	315.207	292.361	318.025	951.123	308.531	0.324386	0.0356322	0.00782491	-1.62422	2.10652	3.42145	#	*
embl-cds:AAZ52296	thioredoxin	949.85	827.956	681.997	295.46	268.56	224.2	819.935	262.74	0.32044	0.134328	0.00225112	-1.64187	2.6476	4.34702	#	*
embl-cds:AAZ51827	DNA replication protein	527.521	671.986	694.851	179.405	218.512	208.266	631.453	202.061	0.319994	0.0951508	0.00132405	-1.64388	2.8781	4.73125	#	*
embl-cds:AAZ52230	trigger factor, ppiase	995.917	924.053	804.29	317.541	289.347	264.369	908.087	290.419	0.319814	0.140427	0.000439193	-1.6447	3.35734	5.52181	#	*
embl-cds:AAZ51187	streptolysin S export transmembrane protein	1207.31	590.161	896.308	321.051	318.931	221.237	897.926	287.073	0.319707	0.0660477	0.0280012	-1.64518	1.55282	2.55467	#	*
embl-cds:AAZ52022	copper chaperone	987.72	823.174	808.147	261.488	286.397	277.15	873.014	275.012	0.315014	0.0314462	0.00832225	-1.66651	2.07976	3.46594	#	*
embl-cds:AAZ51195	ATP synthase B chain	907.916	1028.38	927.285	335.57	286.726	272.455	954.527	298.25	0.312459	0.414965	9.75147e-05	-1.67826	4.01093	6.73139	#	*
embl-cds:AAZ50888	putative cytosolic protein	1199.26	850.863	723.483	317.498	306.027	237.738	924.535	287.087	0.310521	0.0594822	0.0115501	-1.68724	1.93742	3.26888	#	*
embl-cds:AAZ51387	putative cytosolic protein	1723.81	2205.47	1252.63	547.808	532.915	508.226	1727.3	529.649	0.306634	0.00351556	0.0486833	-1.70541	1.31262	2.23856	#	*
embl-cds:AAZ50730	hypothetical protein	882.803	1089.9	670.073	293.176	258.683	253.864	880.926	268.575	0.304878	0.0206504	0.0358245	-1.7137	1.44582	2.4777	#	*
embl-cds:AAZ51684	neopullulanase/cyclomaltodextrinase/maltogenic alpha-amylase	928.203	868.038	975.287	251.331	274.826	312.063	923.843	279.407	0.30244	0.490023	5.5491e-05	-1.72528	4.25578	7.3424	#	*
embl-cds:AAZ51637	phage scaffold protein	1111.63	1675.05	565.304	330.132	364.761	262.929	1117.33	319.274	0.285748	0.017263	0.129165	-1.80719	0.888856	1.60633		*
embl-cds:AAZ51095	putative membrane spanning protein	782.401	707.477	798.388	221.984	238.339	180.032	762.755	213.452	0.279843	0.554893	7.59976e-05	-1.83731	4.1192	7.56825	#	*
embl-cds:AAZ52254	tagatose-6-phosphate kinase	860.911	1042.23	1103.99	263.653	273.141	296.336	1002.38	277.71	0.277051	0.0348025	0.00904199	-1.85178	2.04374	3.78454	#	*
embl-cds:AAZ50759	hypothetical protein	992.372	1395.94	460.014	250.218	312.384	226.098	949.442	262.9	0.276899	0.017827	0.125607	-1.85257	0.900986	1.66914		*
embl-cds:AAZ52146	ferrichrome-binding protein	555.021	683.469	1968.15	292.841	303.078	290.55	1068.88	295.489	0.276447	0.000145736	0.228616	-1.85492	0.640894	1.18881		*
embl-cds:AAZ51596	Na(+)-linked D-alanine glycine permease	928.419	528.16	800.922	218.539	224.358	178.699	752.5	207.199	0.275347	0.0291143	0.0420329	-1.86068	1.37641	2.56106	#	*
embl-cds:AAZ51251	LSU ribosomal protein L21P	1385.03	917.197	869.805	289.742	287.415	281.677	1057.35	286.278	0.270752	0.000424875	0.0425573	-1.88496	1.37103	2.58432	#	*
embl-cds:AAZ51672	hypothetical protein	966.001	896.195	728.336	230.652	256.283	213.347	863.511	233.427	0.270323	0.0606476	0.000920925	-1.88724	3.03578	5.72924	#	*
embl-cds:AAZ52253	tagatose-bisphosphate aldolase	949.197	1021.2	911.729	252.189	256.867	266.073	960.71	258.376	0.268943	0.031725	0.00181325	-1.89463	2.74154	5.1942	#	*
embl-cds:AAZ52402	PTS system, trehalose-specific IIBC component	1042.19	845.68	1047.6	267.027	256.001	265.942	978.492	262.99	0.268771	0.00556439	0.0083685	-1.89555	2.07735	3.93773	#	*
embl-cds:AAZ51849	dimethylallyltransferase/geranyltranstransferase	991.05	1404.09	545.925	320.073	235.617	234.589	980.353	263.426	0.268706	0.0257967	0.0997165	-1.8959	1.00123	1.89824		*
embl-cds:AAZ52250	6-phospho-beta-galactosidase	1244.72	1067.66	798.923	259.73	273.027	280.272	1037.1	271.01	0.261314	0.0042994	0.0272256	-1.93614	1.56502	3.03011	#	*
embl-cds:AAZ52328	streptococcal histidine triad protein	947.618	1126.2	703.532	249.568	278.117	182.997	925.782	236.894	0.255885	0.10052	0.0053971	-1.96643	2.26784	4.45955	#	*
embl-cds:AAZ51499	putative cytosolic protein	1278.69	1016.79	801.673	264.393	278.471	242.854	1032.38	261.906	0.253691	0.0112136	0.029986	-1.97886	1.52308	3.01396	#	*
embl-cds:AAZ50649	phosphoribosylaminoimidazole carboxylase catalytic subunit	1175.36	930.685	851.834	257.267	245.559	230.425	985.958	244.417	0.247898	0.0126477	0.01633	-2.01218	1.78701	3.59579	#	*
embl-cds:AAZ51509	SatD	1427.84	1176.47	962.186	279.949	277.741	307.266	1188.83	288.319	0.242522	0.00990896	0.0211673	-2.04381	1.67433	3.42202	#	*
embl-cds:AAZ51408	succinate-semialdehyde dehydrogenase [NADP+]	1311.99	1065.16	738.058	250.471	251.154	252.254	1038.4	251.293	0.241999	1.95316e-05	0.0418163	-2.04692	1.37865	2.822	#	*
embl-cds:AAZ50682	LSU ribosomal protein L15P	1360.38	1291.76	828.541	282.623	275.927	275.968	1160.23	278.173	0.239757	0.000354915	0.0340154	-2.06035	1.46832	3.02527	#	*
embl-cds:AAZ52164	general stress protein, Gls24 family	1228.38	1025.67	829.574	270.566	247.518	208.61	1027.87	242.231	0.235663	0.0481343	0.0187873	-2.08521	1.72614	3.59935	#	*
embl-cds:AAZ51572	phosphate transport system permease protein	1276.76	1062.54	880.224	262.753	280.647	213.19	1073.17	252.197	0.235001	0.060134	0.00212794	-2.08926	2.67204	5.5826	#	*
embl-cds:AAZ50976	hypothetical protein	983.637	1156.66	868.042	244.604	243.217	201.341	1002.78	229.721	0.229084	0.0557034	0.000812655	-2.12605	3.09009	6.5697	#	*
embl-cds:AAZ52221	putative alkaline-shock protein	1018.9	932.275	816.185	209.442	225.994	197.939	922.452	211.125	0.228873	0.0377252	0.0059724	-2.12738	2.22385	4.73098	#	*
embl-cds:AAZ51576	putative cytosolic protein	711.574	1163.66	781.582	197.624	220.003	182.785	885.605	200.137	0.225989	0.0117875	0.0388295	-2.14567	1.41084	3.0272	#	*
embl-cds:AAZ52198	putative cytosolic protein	1208.99	1500.69	902.494	306.277	242.552	260.551	1204.06	269.793	0.22407	0.0238369	0.0312234	-2.15798	1.50552	3.24888	#	*
embl-cds:AAZ51862	cell division initiation protein	1213	1181.97	789.399	246.73	258.082	205.561	1061.46	236.791	0.223081	0.0270259	0.024942	-2.16436	1.60307	3.46961	#	*
embl-cds:AAZ51514	biotin carboxyl carrier protein of oxaloacetate decarboxylase	952.264	1030.14	899.457	215.963	244.909	181.142	960.619	214.005	0.222778	0.381735	5.99227e-05	-2.16632	4.22241	9.14709	#	*
embl-cds:AAZ52433	LSU ribosomal protein L32P	1704.87	1703.15	652.149	314.61	306.385	280.905	1353.39	300.633	0.222134	0.00167331	0.0952027	-2.1705	1.02135	2.21684		*
embl-cds:AAZ51548	ATPase associated with chromosome architecture/replication	1077.95	834.05	845.693	221.566	229.124	159.089	919.232	203.26	0.221119	0.144817	0.000969067	-2.1771	3.01365	6.56102	#	*
embl-cds:AAZ51030	LSU ribosomal protein L33P	1147.29	1122.16	784.12	237.372	217.227	216.134	1017.85	223.578	0.219656	0.00693007	0.0207438	-2.18668	1.68311	3.68043	#	*
embl-cds:AAZ52177	thioredoxin	1379.4	1481.49	654.716	288.765	284.021	187.315	1171.87	253.367	0.216208	0.0317512	0.069521	-2.20951	1.15788	2.55835		*
embl-cds:AAZ51395	collagen-like surface protein	988.427	1327.32	803	218.529	245.257	199.455	1039.58	221.08	0.212663	0.0148649	0.032598	-2.23336	1.48681	3.32058	#	*
embl-cds:AAZ51850	exodeoxyribonuclease VII small subunit	1198.34	1239.2	1022.06	278.731	239.333	215.15	1153.2	244.405	0.211936	0.14359	0.000193598	-2.2383	3.7131	8.31103	#	*
embl-cds:AAZ51475	GMP reductase	1044.76	978.261	914.71	212.381	221.975	182.192	979.242	205.516	0.209872	0.184997	3.97009e-05	-2.25242	4.4012	9.91333	#	*
embl-cds:AAZ51244	putative cytosolic protein	921.185	1118.56	1238.08	232.835	250.562	203.51	1092.61	228.969	0.209561	0.0431447	0.0100056	-2.25455	1.99976	4.50856	#	*
embl-cds:AAZ50792	integral membrane protein	1206.05	1336.54	921.506	280.1	242.696	197.8	1154.7	240.198	0.208018	0.0726597	0.00184685	-2.26522	2.73357	6.19213	#	*
embl-cds:AAZ50830	LSU ribosomal protein L34P	1104.29	1495	594.311	217.659	241.097	198.716	1064.53	219.157	0.205872	0.00440907	0.0830928	-2.28018	1.08044	2.46359		*
embl-cds:AAZ51888	carbamate kinase	1134.87	1191.95	1028.2	233.585	215.524	235.87	1118.34	228.326	0.204166	0.0353289	0.00250603	-2.29219	2.60101	5.96201	#	*
embl-cds:AAZ52472	putative cytosolic protein	1161.15	1405.66	931.972	233.026	256.17	222.85	1166.26	237.349	0.203513	0.0103382	0.0205438	-2.29681	1.68732	3.87545	#	*
embl-cds:AAZ50912	transcription elongation factor	1115.7	1363.81	852.754	255.641	236.797	185.477	1110.75	225.972	0.20344	0.0395805	0.0247846	-2.29733	1.60582	3.68909	#	*
embl-cds:AAZ51362	hypothetical protein	391.463	802.156	2414.65	189.145	216.288	301.582	1202.76	235.672	0.195943	0.00600164	0.257556	-2.35149	0.589129	1.38533		*
embl-cds:AAZ52212	putative transcriptional regulator	1506.93	978.728	842.377	221.145	237.834	185.559	1109.35	214.846	0.193669	0.0115065	0.0469492	-2.36833	1.32837	3.14603	#	*
embl-cds:AAZ51724	protein G-related alpha 2M-binding protein	1400.91	1336.65	722.789	229.93	251.641	186.536	1153.45	222.702	0.193075	0.0155609	0.0489101	-2.37276	1.3106	3.10975	#	*
embl-cds:AAZ51893	arginine deiminase	1088.87	920.156	1042.24	200.93	196.679	188.198	1017.09	195.269	0.191988	0.0110104	0.0035724	-2.38091	2.44704	5.82618	#	*
embl-cds:AAZ51489	multidrug resistance ABC transporter ATP-binding and permease protein	903.704	769.038	1271.64	168.327	196.25	197.975	981.461	187.517	0.19106	0.00814998	0.0335234	-2.38791	1.47465	3.52133	#	*
embl-cds:AAZ52383	cold shock protein	1284.34	1354.74	896.64	224.022	243.965	179.85	1178.57	215.946	0.183227	0.0347685	0.0197024	-2.4483	1.70548	4.17553	#	*
embl-cds:AAZ52295	protein translocase subunit	1480.45	1178.33	1072.23	224.882	212.969	225.597	1243.67	221.149	0.17782	0.0022403	0.0139252	-2.49151	1.8562	4.62474	#	*
embl-cds:AAZ52427	bacteriocin	1211.92	1178.63	1107.75	219.278	215.825	184.805	1166.1	206.636	0.177202	0.225898	7.94862e-06	-2.49653	5.09971	12.7316	#	*
embl-cds:AAZ50704	putative DNA binding protein	1101.43	1128.38	1209.83	240.851	189.673	161.544	1146.54	197.356	0.172131	0.673317	1.87173e-05	-2.53842	4.72776	12.001	#	*
embl-cds:AAZ52000	putative membrane associated protein	1126.9	1352.3	893.783	223.29	195.205	149.926	1124.33	189.474	0.168522	0.0508092	0.00222504	-2.569	2.65266	6.81468	#	*
embl-cds:AAZ51891	ornithine carbamoyltransferase	1118.75	1055.3	974.289	177.57	181.396	169.003	1049.45	175.99	0.167697	0.0152429	0.00213811	-2.57607	2.66997	6.87802	#	*
embl-cds:AAZ51101	stress-responsive transcriptional regulator	735.066	1280.02	736.339	140.412	182.687	138.059	917.141	153.719	0.167607	0.0126921	0.0512737	-2.57685	1.29011	3.3244		*
embl-cds:AAZ51602	histidine transport system permease protein	1361.81	1078.8	840.479	189.877	204.834	145.029	1093.7	179.913	0.1645	0.0280421	0.0247723	-2.60384	1.60603	4.18185	#	*
embl-cds:AAZ52031	putative cytosolic protein	1226.92	1066.48	1018.12	190.37	185.485	155.752	1103.84	177.203	0.160533	0.057093	0.000132494	-2.63906	3.8778	10.2338	#	*
embl-cds:AAZ51631	antigen B	368.913	1853.46	2122.77	230.756	243.524	210.637	1448.38	228.306	0.157628	0.000616114	0.154659	-2.6654	0.810625	2.16064		*
embl-cds:AAZ51398	PTS system, mannose/fructose family IIA component	2050.32	1238.11	1026.79	185.421	231.835	236.991	1438.41	218.083	0.151614	0.00551026	0.0591987	-2.72152	1.22769	3.34118		*
embl-cds:AAZ52251	PTS system, lactose-specific IIBC component	1067.03	1092.89	1027.01	162.408	171.214	144.117	1062.31	159.246	0.149906	0.295601	1.66904e-06	-2.73787	5.77753	15.8181	#	*
embl-cds:AAZ52442	phosphohydrolase	1199.97	2119.11	1603.14	251.414	210.311	265.483	1640.74	242.403	0.14774	0.00771388	0.0338993	-2.75887	1.46981	4.05501	#	*
embl-cds:AAZ52352	streptopain protease inhibitor	1410.94	1547.08	891.181	192.81	198.133	173.143	1283.07	188.029	0.146546	0.00288814	0.0315722	-2.77057	1.50069	4.15778	#	*
embl-cds:AAZ51234	ferredoxin	1017.05	1748.58	1023.97	178.751	217.469	151.548	1263.2	182.589	0.144545	0.0123444	0.046136	-2.79041	1.33596	3.72787	#	*
embl-cds:AAZ51890	arginine/ornithine antiporter	1071.31	1010.39	884.945	139.843	159.544	123.758	988.882	141.048	0.142634	0.0687046	0.000109636	-2.80961	3.96005	11.1262	#	*
embl-cds:AAZ51315	arsenate reductase family protein	1528.93	1528.2	1032.09	222.794	186.414	172.689	1363.07	193.966	0.1423	0.016187	0.0187788	-2.81299	1.72633	4.85615	#	*
embl-cds:AAZ51179	putative extracellular matrix binding protein	1381.42	1571.59	994.139	187.52	202.375	168.408	1315.72	186.101	0.141445	0.00667379	0.0215822	-2.82169	1.6659	4.70067	#	*
embl-cds:AAZ51089	hydrolase, HAD superfamily	2019.62	1304.97	843.63	177.468	201.055	183.796	1389.4	187.44	0.134906	0.00084864	0.0722645	-2.88997	1.14107	3.29767		*
embl-cds:AAZ52390	glutamate formiminotransferase	1249.85	1759.9	1342.41	158.428	223.518	195.686	1450.72	192.544	0.132723	0.0284788	0.0141805	-2.91351	1.84831	5.38507	#	*
embl-cds:AAZ50659	alcohol dehydrogenase	1203.88	1162.15	1035.38	147.501	149.55	147.764	1133.8	148.271	0.130773	0.000322688	0.00262899	-2.93486	2.58021	7.57255	#	*
embl-cds:AAZ51451	NAD-dependent malic enzyme	1157.72	1425.87	1161.19	180.134	152.469	153.337	1248.26	161.98	0.129765	0.0206931	0.0061885	-2.94603	2.20841	6.50606	#	*
embl-cds:AAZ50939	putative cytosolic protein	2181.16	1641.8	999.822	202.227	194.084	192.465	1607.59	196.259	0.122082	0.00015651	0.0538377	-3.03407	1.26891	3.84998		*
embl-cds:AAZ51918	putative cytosolic protein	1910.66	1611.95	1158.14	214.674	177.784	167.344	1560.25	186.6	0.119596	0.00857645	0.0240288	-3.06375	1.61927	4.96104	#	*
embl-cds:AAZ52111	acyl carrier protein	1576.82	2068.78	1001.25	138.445	175.44	111.295	1548.95	141.727	0.0914985	0.00723646	0.044393	-3.45011	1.35269	4.66691	#	*
embl-cds:AAZ51810	phage protein	1397.72	1515.2	1226.93	108.608	136.408	99.2278	1379.95	114.748	0.0831534	0.0349637	0.00382343	-3.58808	2.41755	8.67435	#	*
embl-cds:AAZ51422	nisin biosynthesis two-component response regulator	1045.32	1471.28	1393.61	93.7647	113.36	88.4571	1303.4	98.5271	0.0755922	0.00666362	0.011406	-3.72562	1.94287	7.23839	#	*
embl-cds:AAZ50728	fibronectin-binding protein	1783.44	1462.26	1197.47	122.883	102.659	75.3317	1481.06	100.291	0.0677159	0.0131405	0.0142563	-3.88436	1.84599	7.1705	#	*
embl-cds:AAZ52252	PTS system, lactose-specific IIA component	1777.47	1999.69	1464.94	82.4256	81.8421	74.6169	1747.36	79.6282	0.0455704	0.000524189	0.00852515	-4.45576	2.0693	9.22029	#	*
embl-cds:AAZ51002	surface antigen	2179.91	1894.67	1397.3	81.8719	94.0653	65.2497	1823.96	80.3957	0.0440775	0.00266389	0.0166655	-4.50381	1.77818	8.00859	#	*
embl-cds:AAZ50975	hypothetical protein	2262.48	1603.05	1394.33	52.2227	73.0454	61.9541	1753.29	62.4074	0.0355945	0.00105668	0.023065	-4.8122	1.63705	7.8778	#	*
embl-cds:AAZ50974	exotoxin type J precursor	2453.65	1667.99	1721.91	4.0411	11.0538	8.72734	1947.85	7.94073	0.00407667	0.000132478	0.0166301	-7.93839	1.7791	14.1232	#	*
embl-cds:AAZ51913	putative cytosolic protein	224.716	261.918	220.852	396.265	376.548	641.72	235.829	471.511	1.99938	0.0460386	0.106575	0.999553	0.972344	0.97191
embl-cds:AAZ52036	phage protein	173.531	194.48	367.2	334.404	514.234	507.75	245.07	452.129	1.8449	0.958918	0.0716322	0.883539	1.14489	1.01156
embl-cds:AAZ51618	phage protein	780.606	407.402	429.384	960.688	1430.9	448.231	539.131	946.607	1.7558	0.307299	0.256982	0.812131	0.590098	0.479237
embl-cds:AAZ51734	uridine kinase	203.352	377.62	177.1	416.162	418.395	495.705	252.691	443.421	1.7548	0.294558	0.0488568	0.811305	1.31107	1.06368	#
embl-cds:AAZ52034	phage-associated cell wall hydrolase	282.645	222.554	185.083	271.685	487.676	446.349	230.094	401.903	1.74669	0.311199	0.0755686	0.804626	1.12166	0.902515
embl-cds:AAZ51856	arginine transport system permease protein	395.145	135.622	345.516	467.407	535.095	508.067	292.094	503.523	1.72384	0.115288	0.0612955	0.785625	1.21257	0.952626
embl-cds:AAZ50712	adenine-specific methyltransferase	239.733	214.158	336.437	375.568	387.505	596.742	263.443	453.272	1.72057	0.423738	0.0788115	0.782888	1.10341	0.863847
embl-cds:AAZ52139	cobalt transport ATP-binding protein cbiO	101.206	318.849	453.209	460.964	490.677	515.762	291.088	489.134	1.68037	0.046584	0.190738	0.748777	0.719562	0.538792
embl-cds:AAZ52135	lantibiotic transport permease protein	384.087	178.049	393.457	554.176	556.783	492.986	318.531	534.648	1.67848	0.161659	0.0420682	0.747156	1.37605	1.02812	#
embl-cds:AAZ51207	salt-stress induced protein	410.259	245.769	165.05	476.082	490.231	409.753	273.693	458.689	1.67593	0.211431	0.0723907	0.744959	1.14032	0.849489
embl-cds:AAZ50774	transcription antiterminator, BglG family	423.728	223.123	228.914	454.189	469.896	527.59	291.922	483.892	1.65761	0.205593	0.0509409	0.729102	1.29293	0.94268
embl-cds:AAZ51749	transcriptional regulator, Cro/CI family	193.238	235.962	336.656	382.435	455.188	424.968	255.285	420.864	1.6486	0.395343	0.0251549	0.721243	1.59938	1.15354	#
embl-cds:AAZ52188	penicillin-binding protein	249.339	160.154	555.074	573.354	505.717	508.351	321.522	529.141	1.64574	0.0661706	0.162962	0.718733	0.787914	0.5663
embl-cds:AAZ50750	V-type sodium ATP synthase subunit A	289.505	164.692	305.272	369.988	394.857	481.762	253.157	415.536	1.64142	0.734683	0.0439142	0.714943	1.3574	0.97046	#
embl-cds:AAZ50626	heat shock protein 15	295.008	201.181	462.451	518.823	512.281	522.529	319.547	517.878	1.62066	0.00306923	0.121669	0.696584	0.914821	0.637249
embl-cds:AAZ51806	phage protein	354.27	151.465	310.894	445.111	423.024	448.98	272.21	439.038	1.61287	0.0338051	0.111359	0.689627	0.953277	0.657405
embl-cds:AAZ50982	putative membrane associated protein	287.097	230.827	309.903	669.865	361.733	298.018	275.942	443.205	1.60615	0.0804113	0.226681	0.683607	0.644585	0.440643
embl-cds:AAZ50906	GTP-binding protein	280.174	210.963	336.936	444.987	434.875	434.017	276.025	437.96	1.58667	0.0185291	0.0458798	0.666003	1.33838	0.891363	#
embl-cds:AAZ51105	putative exported protein	231.75	384.11	305.535	445.991	425.059	587.102	307.132	486.05	1.58255	0.855401	0.0563937	0.662249	1.24877	0.826996
embl-cds:AAZ51322	orotate phosphoribosyltransferase	340.84	220.631	323.599	420.666	445.113	519.087	295.023	461.622	1.5647	0.766625	0.0252093	0.645883	1.59844	1.0324	#
embl-cds:AAZ51714	thioesterase superfamily protein	189.9	205.202	420.228	466.708	387.922	419.647	271.777	424.759	1.5629	0.173081	0.120671	0.644222	0.918395	0.591651
embl-cds:AAZ51567	lysyl aminopeptidase/alanine aminopeptidase	246.395	280.576	322.878	446.466	443.743	436.713	283.283	442.307	1.56136	0.0339186	0.0174418	0.642806	1.75841	1.13032	#
embl-cds:AAZ51492	DNA gyrase subunit A	303.8	214.936	341.873	449.145	450.329	435.594	286.87	445.023	1.55131	0.0310996	0.0501467	0.633484	1.29976	0.823375
embl-cds:AAZ50651	hypothetical protein	245.681	247.832	373.064	450.752	449.125	440.323	288.859	446.733	1.54655	0.0117672	0.0635244	0.629049	1.19706	0.753009
embl-cds:AAZ52284	SSU ribosomal protein S15P	226.594	404.331	224.475	452.032	428.807	439.771	285.133	440.203	1.54385	0.025018	0.11964	0.626534	0.922124	0.577742
embl-cds:AAZ50822	glutamyl-tRNA synthetase	226.508	330.127	317.561	449.752	451.276	436.661	291.399	445.896	1.53019	0.0395776	0.0395132	0.613714	1.40326	0.861199	#
embl-cds:AAZ51193	ATP synthase C chain	121.997	267.915	438.357	528.251	277.117	447.231	276.09	417.533	1.51231	0.791749	0.295449	0.596752	0.529517	0.31599
embl-cds:AAZ50765	cystathionine beta-lyase	334.886	188.612	407.2	447.808	438.833	517.188	310.233	467.943	1.50836	0.258277	0.08394	0.592982	1.07603	0.638067
embl-cds:AAZ51652	phage protein	226.707	390.195	248.98	429.242	431.944	440.012	288.627	433.733	1.50274	0.00795617	0.104596	0.587598	0.980483	0.57613
embl-cds:AAZ51731	GAF domain-containing protein	337.053	315.587	248.639	417.669	442.262	494.199	300.426	451.377	1.50245	0.835734	0.0123911	0.58732	1.90689	1.11995	#
embl-cds:AAZ52124	aspartyl/glutamyl-tRNA(Asn/Gln) amidotransferase subunit B	236.816	321.046	337.436	440.731	451.199	450.258	298.432	447.396	1.49915	0.0227532	0.0397385	0.584148	1.40079	0.818268	#
embl-cds:AAZ50775	metal-dependent hydrolase	265.472	262.434	371.412	457.014	492.055	398.054	299.773	449.041	1.49794	0.738926	0.0297083	0.582978	1.52712	0.890278	#
embl-cds:AAZ51839	phage protein	570.322	298.68	221.567	523.428	497.629	601.615	363.523	540.891	1.48791	0.160688	0.18308	0.573291	0.737359	0.422721
embl-cds:AAZ50811	UTP--glucose-1-phosphate uridylyltransferase	285.677	232.595	342.773	428.745	411.708	440.054	287.015	426.835	1.48715	0.125691	0.013108	0.572555	1.88246	1.07781	#
embl-cds:AAZ50638	DNA repair protein	192.25	354.439	300.606	392.38	417.382	445.049	282.432	418.27	1.48096	0.184647	0.0533437	0.566534	1.27292	0.72115
embl-cds:AAZ51529	hypothetical protein	267.498	326.925	295.37	424.7	400.226	486.994	296.598	437.306	1.47441	0.612759	0.0105203	0.560137	1.97797	1.10793	#
embl-cds:AAZ52030	N utilization substance protein A	257.312	256.546	390.879	439.455	442.794	451.198	301.579	444.483	1.47385	0.0121688	0.0844316	0.55959	1.0735	0.600717
embl-cds:AAZ51604	glucosamine--fructose-6-phosphate aminotransferase (isomerizing)	237.865	341.13	316.297	444.082	450.988	422.308	298.431	439.126	1.47145	0.143191	0.0120978	0.557239	1.91729	1.06839	#
embl-cds:AAZ51364	ABC transporter ATP-binding protein	255.664	300.602	380.516	450.77	485.61	440.916	312.261	459.098	1.47024	0.242359	0.0195993	0.556052	1.70776	0.949603	#
embl-cds:AAZ51465	GTP pyrophosphokinase	296.877	269.465	350.666	451.457	442.211	447.312	305.67	446.993	1.46234	0.0248278	0.0260842	0.54828	1.58362	0.868268	#
embl-cds:AAZ50903	putative regulatory protein	329.547	325.963	242.788	452.281	417.948	435.921	299.433	435.383	1.45403	0.218075	0.0105946	0.540054	1.97492	1.06656	#
embl-cds:AAZ51309	ATP-dependent clp protease ATP-binding subunit	363.782	301.387	267.446	439.045	441.803	474.855	310.872	451.901	1.45366	0.285188	0.00981498	0.539688	2.00811	1.08375	#
embl-cds:AAZ52018	PTS system, galactose-specific IIB component	292.937	433.983	290.052	416.72	477.248	579.847	338.991	491.272	1.44922	0.997761	0.0862767	0.535275	1.06411	0.56959
embl-cds:AAZ52119	N-acetylmuramoyl-L-alanine amidase	302.692	353.965	254.365	396.885	412.297	501.342	303.674	436.841	1.43852	0.876539	0.0374475	0.524587	1.42658	0.748363	#
embl-cds:AAZ52121	phosphoglycerate mutase	291.174	275.608	366.311	446.274	449.366	446.367	311.031	447.336	1.43824	0.00262788	0.0395518	0.5243	1.40283	0.735506	#
embl-cds:AAZ52417	RecA	256.274	326.081	331.622	443.765	451.602	416.795	304.659	437.387	1.43566	0.317982	0.00738343	0.521716	2.13174	1.11216	#
embl-cds:AAZ51344	short chain dehydrogenase	361.685	337.686	232.584	391.405	442.886	503.2	310.652	445.83	1.43515	0.798133	0.0573817	0.521198	1.24123	0.646924
embl-cds:AAZ52264	SSU ribosomal protein S9P	286.671	382.62	266.615	424.047	447.995	470.438	311.968	447.493	1.43442	0.245626	0.0238877	0.520466	1.62183	0.844106	#
embl-cds:AAZ51880	transcriptional regulator	269.318	398.231	248.244	457.617	431.037	420.778	305.264	436.478	1.42983	0.103955	0.0527015	0.515848	1.27818	0.659345
embl-cds:AAZ51034	glutaminyl-peptide cyclotransferase	506.235	325.101	217.064	519.291	483.429	496.127	349.466	499.616	1.42965	0.030503	0.215612	0.515665	0.666328	0.343602
embl-cds:AAZ51347	DNA replication protein	481.307	246.194	642.438	590.481	575.368	792.1	456.646	652.65	1.42922	0.538794	0.21905	0.515231	0.659456	0.339772
embl-cds:AAZ51438	folylpolyglutamate synthase/dihydrofolate synthase	330.197	154.721	266.53	413.133	378.829	280.673	250.483	357.545	1.42742	0.749154	0.174109	0.513413	0.759178	0.389772
embl-cds:AAZ51210	ABC transporter ATP-binding protein	214.729	356.085	350.002	451.468	438.522	420.23	306.938	436.74	1.42289	0.0742815	0.0508191	0.508824	1.29397	0.658405
embl-cds:AAZ52041	hyaluronoglucosaminidase	385.656	302.743	291.706	446.246	478.141	469.914	326.702	464.767	1.4226	0.188358	0.0114045	0.508532	1.94292	0.988039	#
embl-cds:AAZ50899	heat shock protein	292.673	195.491	375.057	385.842	464.233	377.356	287.74	409.144	1.42192	0.442307	0.107891	0.507839	0.967013	0.491087
embl-cds:AAZ51911	hypothetical protein	238.137	511.408	353.176	530.726	507.36	525.369	367.574	521.152	1.41782	0.0157928	0.191214	0.503671	0.71848	0.361877
embl-cds:AAZ51754	oligoendopeptidase F	270.432	339.181	308.181	458.062	432.287	399.422	305.931	429.923	1.40529	0.843093	0.00900987	0.490872	2.04528	1.00397	#
embl-cds:AAZ50907	SWF/SNF family helicase	259.318	360.167	358.297	434.442	463.841	475.783	325.927	458.022	1.40529	0.239433	0.0204602	0.490867	1.68909	0.829119	#
embl-cds:AAZ51710	ribosomal small subunit pseudouridine synthase A	330.984	252.553	327.811	401.461	429.477	448.052	303.783	426.33	1.4034	0.436437	0.0133974	0.48893	1.87298	0.915757	#
embl-cds:AAZ52103	acetyl-coenzyme A carboxylase carboxyl transferase subunit beta	291.741	312.885	299.529	377.452	415.722	474.874	301.385	422.683	1.40247	0.090631	0.0138927	0.487965	1.85721	0.906256	#
embl-cds:AAZ51351	glycine/D-amino acid oxidases family	342.917	279.032	299.551	425.099	415.734	448.345	307.167	429.726	1.399	0.41899	0.00443166	0.484396	2.35343	1.13999	#
embl-cds:AAZ50958	exodeoxyribonuclease III	257.564	384.628	222.923	415.211	384.491	410.297	288.371	403.333	1.39866	0.0724077	0.0833061	0.484044	1.07932	0.52244
embl-cds:AAZ52184	exodeoxyribonuclease V alpha chain	305.726	333.655	369.667	471.534	443.688	493.496	336.35	469.573	1.39609	0.754952	0.00474326	0.481388	2.32392	1.11871	#
embl-cds:AAZ50978	NAD-dependent oxidoreductase	363.953	390.04	438.929	530.462	550.063	584.719	397.641	555.082	1.39594	0.685125	0.00436915	0.481235	2.3596	1.13552	#
embl-cds:AAZ51859	mutator protein (7,8-dihydro-8-oxoguanine-triphosphatase)	394.613	431.724	291.872	507.588	579.595	470.378	372.737	519.187	1.39291	0.740079	0.0498703	0.478098	1.30216	0.622558	#
embl-cds:AAZ51757	glucosamine-6-phosphate isomerase	292.388	243.09	336.073	406.923	404.503	388.291	290.517	399.906	1.37653	0.090562	0.0164072	0.461039	1.78497	0.822938	#
embl-cds:AAZ51273	16S rRNA processing protein	295.074	257.51	317.826	386.87	408.444	393.72	290.137	396.345	1.36606	0.231627	0.0047451	0.450025	2.32375	1.04575	#
embl-cds:AAZ51920	SAM-dependent methyltransferase	328.338	285.77	354.443	422.858	433.996	462.719	322.85	439.858	1.36242	0.520745	0.00734305	0.446171	2.13412	0.952185	#
embl-cds:AAZ51259	aspartate carbamoyltransferase	365.907	297.577	346.74	437.609	474.598	462.412	336.741	458.207	1.36071	0.444833	0.00623903	0.444358	2.20488	0.979758	#
embl-cds:AAZ51748	putative membrane spanning protein	267.627	301.953	320.938	371.956	440.579	398.924	296.839	403.82	1.3604	0.758423	0.0134467	0.444031	1.87138	0.830951	#
embl-cds:AAZ51852	methylenetetrahydrofolate dehydrogenase (NADP+)/methenyltetrahydrofolate cyclohydrolase	289.446	335.659	364.195	404.313	451.493	488.98	329.767	448.262	1.35933	0.883002	0.0224503	0.442897	1.64878	0.730238	#
embl-cds:AAZ50897	glucose inhibited division protein B	335.016	267.777	345.211	413.56	405.005	469.015	316.001	429.194	1.3582	0.811079	0.022905	0.441699	1.64007	0.724417	#
embl-cds:AAZ51464	putative adenylate cyclase family	347.95	351.986	309.116	436.306	467.464	464.967	336.351	456.246	1.35646	0.697001	0.0020997	0.439846	2.67784	1.17784	#
embl-cds:AAZ51466	ATP-NAD kinase	293.604	296.387	346.501	407.715	433.014	427.57	312.164	422.766	1.35431	0.333451	0.00419558	0.437557	2.37721	1.04016	#
embl-cds:AAZ51546	lipoate-protein ligase A	252.296	398.784	364.152	498.631	420.641	454.91	338.411	458.061	1.35356	0.413559	0.0734912	0.436763	1.13376	0.495186
embl-cds:AAZ51986	S-adenosyl-methyltransferase	296.88	368.988	333.634	435.322	432.1	477.472	333.167	448.298	1.34556	0.66043	0.0106075	0.428211	1.97439	0.845454	#
embl-cds:AAZ51311	hypothetical protein	355.333	386.78	280.275	424.714	406.664	536.141	340.796	455.84	1.33757	0.756905	0.0886058	0.419618	1.05254	0.441664
embl-cds:AAZ52057	portal protein	413.515	304.916	363.468	463.366	510.385	470.055	360.633	481.268	1.33451	0.359302	0.0253116	0.41631	1.59668	0.664713	#
embl-cds:AAZ51126	protein translation elongation factor Tu	351.784	360.951	332.437	439.551	453.42	501.562	348.391	464.845	1.33426	0.333398	0.00481081	0.416043	2.31778	0.964296	#
embl-cds:AAZ51559	nucleoside transport ATP-binding protein	328.637	260.464	363.382	412.127	416.628	438.365	317.494	422.373	1.33033	0.134013	0.0285331	0.411787	1.54465	0.636066	#
embl-cds:AAZ52468	zinc protease	412.264	278.852	270.427	466.72	394.535	417.608	320.514	426.288	1.33001	0.353472	0.104936	0.411439	0.979074	0.402829
embl-cds:AAZ52240	type I restriction-modification system specificity subunit	283.95	372.994	354.678	425.887	453.573	465.075	337.207	448.178	1.32909	0.310106	0.0198208	0.410437	1.70288	0.698924	#
embl-cds:AAZ52228	CTP synthase	291.698	306.272	360.609	401.096	443.653	424.837	319.526	423.195	1.32445	0.512808	0.0130176	0.40539	1.88547	0.76435	#
embl-cds:AAZ51232	peptidase T	301.84	357.278	356.189	460.273	443.43	439.441	338.436	447.715	1.3229	0.216979	0.00487088	0.403699	2.31239	0.933511	#
embl-cds:AAZ51314	phosphopentomutase	382.013	368.115	249.404	463.317	427.419	429.136	333.177	439.957	1.32049	0.143305	0.0708224	0.401073	1.14983	0.461166
embl-cds:AAZ51978	thioredoxin reductase	363.108	315.877	344.137	454.366	441.618	455.021	341.041	450.335	1.32047	0.183588	0.0016158	0.401056	2.79161	1.11959	#
embl-cds:AAZ51349	para-aminobenzoate synthase component I/anthranilate synthase component I	390.629	348.015	311.578	467.005	426.598	490.988	350.074	461.531	1.31838	0.807033	0.0196326	0.398766	1.70702	0.680703	#
embl-cds:AAZ52353	streptococcal pyrogenic exotoxin B	497.124	289.564	218.661	345.43	483.29	495.876	335.116	441.532	1.31755	0.499233	0.331801	0.397856	0.479123	0.190622
embl-cds:AAZ51202	UDP-N-acetylglucosamine 1-carboxyvinyltransferase	299.376	265.677	347.595	396.27	401.724	403.066	304.216	400.353	1.31602	0.0151694	0.0550294	0.396177	1.25941	0.498948
embl-cds:AAZ51242	3-dehydroquinate dehydratase	351.931	344.64	335.935	463.084	485.963	408.217	344.169	452.421	1.31453	0.0772419	0.0100211	0.394551	1.99908	0.78874	#
embl-cds:AAZ51113	lysyl-tRNA synthetase	302.343	341.857	356.217	451.075	423.709	437.39	333.472	437.391	1.31163	0.3878	0.00441547	0.391357	2.35502	0.921656	#
embl-cds:AAZ52091	hypothetical protein	369.423	359.648	320.587	432.695	422.468	517.771	349.886	457.644	1.30798	0.392169	0.0329496	0.387343	1.48215	0.574101	#
embl-cds:AAZ51004	phoH protein	293.914	318.404	350.06	419.413	439.59	399.575	320.793	419.526	1.30778	0.671277	0.0077514	0.387119	2.11062	0.817062	#
embl-cds:AAZ52431	aspartyl-tRNA synthetase	301.98	341.457	345.483	416.294	425.095	450.377	329.64	430.588	1.30624	0.702759	0.00423823	0.385419	2.37282	0.914529	#
embl-cds:AAZ51443	UDP-N-acetylenolpyruvoylglucosamine reductase	304.433	290.291	371.331	396.423	412.69	450.069	322.019	419.727	1.30343	0.575285	0.0299404	0.382309	1.52374	0.58254	#
embl-cds:AAZ51851	exodeoxyribonuclease VII large subunit	310.685	344.915	357.352	427.577	442.85	446.336	337.651	438.921	1.29993	0.291267	0.00256948	0.37843	2.59015	0.980192	#
embl-cds:AAZ51275	thioredoxin reductase	358.626	364.392	304.723	389.271	448.845	495.71	342.581	444.609	1.29782	0.551381	0.0478624	0.376093	1.32001	0.496445	#
embl-cds:AAZ50954	corrin/porphyrin methyltransferase	307.449	405.347	347.852	448.731	459.981	467.634	353.549	458.782	1.29765	0.0720173	0.0220121	0.375898	1.65734	0.62299	#
embl-cds:AAZ52469	hyaluronan synthase	368.128	182.694	381.246	406.534	420.19	381.55	310.69	402.758	1.29634	0.0603991	0.230187	0.37444	0.637918	0.238862
embl-cds:AAZ52231	mechanosensitive ion channel	338.694	210.166	363.299	376.555	422.123	383.036	304.053	393.904	1.29551	0.16491	0.144079	0.373523	0.841401	0.314283
embl-cds:AAZ50631	hypoxanthine-guanine phosphoribosyltransferase	347.701	279.805	353.277	416.675	403.496	450.066	326.927	423.412	1.29513	0.512342	0.0243715	0.373092	1.61312	0.601842	#
embl-cds:AAZ50918	23S rRNA methyltransferase	331.922	265.098	392.116	436.429	417.868	425.486	329.712	426.594	1.29384	0.0422151	0.115488	0.371657	0.937462	0.348415
embl-cds:AAZ51361	ABC transporter substrate-binding protein	335.025	372.45	351.821	478.308	442.977	448.579	353.099	456.621	1.29318	0.987053	0.00255351	0.370927	2.59286	0.961762	#
embl-cds:AAZ51044	1,2-diacylglycerol 3-glucosyltransferase	406.01	357.199	334.772	477.315	536.574	405.58	365.994	473.156	1.2928	0.471339	0.0686651	0.370498	1.16326	0.430987
embl-cds:AAZ50743	transcriptional regulator	249.036	287.6	412.304	409.659	390.602	424.715	316.313	408.325	1.29089	0.0771674	0.14104	0.368364	0.850658	0.313352
embl-cds:AAZ51982	ATP-dependent RNA helicase	320.428	403.853	321.226	451.389	444.24	451.824	348.502	449.151	1.2888	0.0156594	0.0668904	0.366032	1.17464	0.429955
embl-cds:AAZ51768	methyltransferase	404.784	257.617	314.488	437.407	408.435	412.306	325.63	419.383	1.28791	0.0859766	0.0990288	0.365035	1.00424	0.366582
embl-cds:AAZ51533	signal recognition particle, subunit FFH/SRP54	318.773	351.942	343.07	440.183	414.94	449.645	337.928	434.923	1.28703	0.956238	0.0024908	0.364042	2.60366	0.947843	#
embl-cds:AAZ52011	hydrolase, HAD superfamily	329.969	325.084	375.437	472.225	419.962	431.672	343.496	441.286	1.28469	0.987585	0.0122556	0.36142	1.91167	0.690914	#
embl-cds:AAZ52150	alanine racemase	339.839	357.1	327.635	427.064	418.437	470.511	341.525	438.671	1.28445	0.439163	0.005982	0.361149	2.22315	0.802889	#
embl-cds:AAZ50880	GTP-binding protein	394.969	341.522	320.889	453.28	433.553	469.376	352.46	452.07	1.28261	0.360988	0.0150342	0.359086	1.82292	0.654584	#
embl-cds:AAZ51845	hypothetical protein	324.922	399.52	298.498	381.583	409.383	519.4	340.98	436.789	1.28098	0.681383	0.138177	0.35725	0.859563	0.307079
embl-cds:AAZ51061	hypothetical protein	355.016	384.169	362.935	439.483	445.109	526.377	367.373	470.323	1.28023	0.175363	0.0248376	0.356404	1.60489	0.57199	#
embl-cds:AAZ50791	transposase	301.52	295.292	421.899	423.712	449.129	430.334	339.571	434.392	1.27924	0.0660146	0.0863952	0.355285	1.06351	0.377849
embl-cds:AAZ51485	serine hydroxymethyltransferase	337.633	297.766	324.712	396.578	383.689	445.081	320.037	408.449	1.27626	0.566109	0.0160579	0.351917	1.79431	0.631449	#
embl-cds:AAZ52268	degV family protein	290.483	294.822	362.298	415.509	400.2	391.938	315.868	402.549	1.27442	0.162123	0.0232895	0.349846	1.63284	0.571242	#
embl-cds:AAZ51960	hydrolase, HAD superfamily	290.138	404.734	337.444	455.117	432.565	426.191	344.105	437.958	1.27274	0.130229	0.0524791	0.347942	1.28001	0.445371
embl-cds:AAZ52317	ATPase, AAA family	301.606	341.35	375.446	460.747	441.112	393.59	339.467	431.816	1.27204	0.932204	0.0341008	0.347145	1.46724	0.509344	#
embl-cds:AAZ51674	4-alpha-glucanotransferase	227.451	225.808	410.787	367.135	350.448	381.103	288.015	366.229	1.27156	0.0408193	0.330129	0.346599	0.481316	0.166824
embl-cds:AAZ52446	phage infection protein	324.369	379.539	282.586	468.64	386.062	396.819	328.831	417.174	1.26866	0.920228	0.0818583	0.343302	1.08694	0.373148
embl-cds:AAZ51958	DNA-directed RNA polymerase omega chain	281.773	494.656	390.163	531.019	475.434	471.771	388.864	492.741	1.26713	0.177308	0.181918	0.341565	0.740125	0.252801
embl-cds:AAZ51495	hypothetical protein	312.131	426.955	270.88	485.883	456.065	337.567	336.655	426.505	1.26689	0.969586	0.239368	0.341291	0.620934	0.211919
embl-cds:AAZ50817	putative cytosolic protein	282.931	371.322	381.506	437.773	435.331	438.044	345.253	437.05	1.26588	0.00151905	0.0991378	0.340142	1.00376	0.341421
embl-cds:AAZ51197	ATP synthase alpha chain	358.312	300.981	341.341	431.719	420.262	410.774	333.544	420.918	1.26196	0.225107	0.00839459	0.335662	2.076	0.696834	#
embl-cds:AAZ51212	ATP-dependent nuclease subunit B	287.726	287.193	270.506	303.11	418.381	344.929	281.808	355.473	1.2614	0.0547714	0.0972862	0.335026	1.01195	0.33903
embl-cds:AAZ52265	LSU ribosomal protein L13P	329.252	402.098	286.741	395.827	432.226	456.061	339.364	428.038	1.2613	0.425652	0.079746	0.334908	1.09829	0.367826
embl-cds:AAZ50778	DNA polymerase I	325.257	335.7	377.671	432.308	418.209	457.149	346.21	435.889	1.25903	0.671124	0.0103086	0.332314	1.9868	0.660242	#
embl-cds:AAZ52172	phage single-strand DNA binding protein	275.472	234.388	411.28	379.584	377.372	402.656	307.046	386.537	1.25889	0.0447338	0.274044	0.33215	0.562179	0.186728
embl-cds:AAZ52071	phage protein	402.86	298.664	291.889	399.565	428.934	421.083	331.137	416.527	1.25787	0.112763	0.0820692	0.330981	1.08582	0.359386
embl-cds:AAZ51264	ABC transporter permease protein	406.105	386.265	279.546	416.03	458.316	473.664	357.305	449.337	1.25757	0.322541	0.0985686	0.33064	1.00626	0.33271
embl-cds:AAZ51943	ribosome-associated factor Y	315.803	267.49	418.625	454.534	395.33	409.848	333.973	419.904	1.2573	0.275567	0.14787	0.33033	0.830121	0.274214
embl-cds:AAZ51192	diacylglycerol kinase family	281.868	212.711	301.441	291.722	409.577	298.391	265.34	333.23	1.25586	0.662951	0.22007	0.328675	0.657439	0.216083
embl-cds:AAZ51741	ribonucleoside-diphosphate reductase alpha chain	311.572	324.067	360.22	427.724	418.527	401.65	331.953	415.967	1.25309	0.43012	0.0069682	0.32549	2.15688	0.702042	#
embl-cds:AAZ50967	ribonucleoside-diphosphate reductase alpha chain	314.134	262.242	422.11	470.69	372.608	405.096	332.828	416.131	1.25029	0.545771	0.205908	0.322261	0.686326	0.221176
embl-cds:AAZ52081	phage protein	239.9	381.549	485.196	407.64	458.561	517.392	368.882	461.198	1.25026	0.331869	0.301294	0.322226	0.521009	0.167883
embl-cds:AAZ52273	cysteinyl-tRNA synthetase	317.05	368.227	341.996	420.073	429.644	432.701	342.424	427.473	1.24837	0.124301	0.00507575	0.320047	2.2945	0.734347	#
embl-cds:AAZ51775	UDP-N-acetylmuramoylalanine-D-glutamyl-lysine--D-alanyl-D-alanine ligase	309.268	374.334	384.338	419.921	441.738	470.188	355.98	443.949	1.24712	0.553236	0.0335607	0.318598	1.47417	0.469667	#
embl-cds:AAZ50804	glucose-6-phosphate isomerase	318.946	384.382	336.022	413.776	411.042	469.862	346.45	431.56	1.24566	0.977856	0.0360488	0.316916	1.44311	0.457344	#
embl-cds:AAZ51873	GTP-binding protein	297.697	326.806	407.346	440.213	432.12	408.777	343.95	427.036	1.24157	0.15257	0.071586	0.312162	1.14517	0.357479
embl-cds:AAZ50666	LSU ribosomal protein L2P	345.118	365.754	321.634	418.512	436.654	425.441	344.169	426.869	1.24029	0.293479	0.00389745	0.310677	2.40922	0.748489	#
embl-cds:AAZ51886	methyltransferase	361.115	411.56	337.865	438.394	452.629	486.003	370.18	459.009	1.23996	0.592277	0.0266292	0.310294	1.57464	0.488603	#
embl-cds:AAZ51357	tetratricopeptide repeat family protein	319.085	369.67	319.128	402.033	389.19	455.193	335.961	415.472	1.23667	0.820714	0.039085	0.306457	1.40799	0.431489	#
embl-cds:AAZ50669	SSU ribosomal protein S3P	288.516	371.826	367.725	371.958	415.195	480.288	342.689	422.48	1.23284	0.85162	0.127208	0.301986	0.895486	0.270424
embl-cds:AAZ51366	acetyl esterase	287.821	290.989	407.089	422.05	403.503	389.04	328.633	404.864	1.23197	0.111917	0.132113	0.300962	0.879054	0.264562
embl-cds:AAZ52460	L-serine dehydratase	370.653	332.464	363.93	439.637	425.186	448.067	355.682	437.63	1.23039	0.48735	0.00375497	0.299121	2.42539	0.725487	#
embl-cds:AAZ52029	putative cytosolic protein	367.237	418.431	353.56	453.409	412.457	534.377	379.743	466.747	1.22912	0.465975	0.100529	0.29762	0.997708	0.296938
embl-cds:AAZ50883	hydrolase, HAD superfamily	386.693	436.984	302.164	457.818	443.407	482.143	375.28	461.123	1.22874	0.152564	0.103954	0.297183	0.98316	0.292178
embl-cds:AAZ50891	ABC transporter ATP-binding protein	388.598	295.162	340.334	431.181	430.942	395.994	341.365	419.372	1.22852	0.316134	0.0567908	0.296917	1.24572	0.369877
embl-cds:AAZ51319	transcriptional regulator, LysR family	316.347	387.785	333.474	401.931	449.185	420.665	345.869	423.927	1.22569	0.578576	0.037806	0.293592	1.42244	0.417616	#
embl-cds:AAZ52329	laminin binding protein	350.186	437.449	366.173	454.648	439.101	517.41	384.603	470.386	1.22304	0.886615	0.0754812	0.290477	1.12216	0.325961
embl-cds:AAZ50865	ABC transporter-associated protein	292.73	323.677	323.513	361.862	421.335	365.942	313.307	383.046	1.22259	0.44688	0.0327716	0.289944	1.4845	0.430422	#
embl-cds:AAZ52202	NAD(FAD)-utilizing dehydrogenase	398.399	266.539	352.281	356.375	400.665	482.502	339.073	413.181	1.21856	0.955309	0.237904	0.285176	0.623599	0.177835
embl-cds:AAZ51535	transcriptional regulator, GntR family	336.847	359.314	318.402	324.841	447.12	463.382	338.188	411.781	1.21761	0.136408	0.179537	0.284052	0.745846	0.211859
embl-cds:AAZ51547	SIR2 family protein	355.293	324.601	391.66	473.989	413.141	417.108	357.185	434.746	1.21715	0.986001	0.0483252	0.283502	1.31583	0.373039	#
embl-cds:AAZ52345	ABC transporter ATP-binding protein	385.211	358.906	348.479	467.31	419.799	440.181	364.198	442.43	1.2148	0.773544	0.011231	0.280724	1.94958	0.547295	#
embl-cds:AAZ51352	glucose-1-phosphate thymidylyltransferase	349.416	393.459	320.49	447.723	439.857	403.791	354.455	430.457	1.21442	0.577992	0.0391299	0.280268	1.40749	0.394474	#
embl-cds:AAZ51026	formamidopyrimidine-DNA glycosylase	379.162	347.513	396.477	438.43	388.905	534.861	374.384	454.066	1.21283	0.201283	0.152615	0.278383	0.816403	0.227273
embl-cds:AAZ51456	lipase/acylhydrolase family protein	319.346	309.836	450.461	452.331	453.067	403.89	359.881	436.429	1.2127	0.227886	0.187469	0.278228	0.72707	0.202291
embl-cds:AAZ51865	putative cytosolic protein	327.921	359.523	333.387	429.073	407.525	399.845	340.277	412.148	1.21121	0.891824	0.00537707	0.276452	2.26945	0.627396	#
embl-cds:AAZ51955	16S rRNA m(5)C 967 methyltransferase	479.335	322.651	379.314	447.021	472.078	509.231	393.767	476.11	1.20912	0.269383	0.169788	0.273954	0.770092	0.21097
embl-cds:AAZ51936	sensory transduction protein kinase	426.809	246.786	385.767	459.657	351.283	469.249	353.121	426.73	1.20845	0.650643	0.329243	0.273161	0.482484	0.131796
embl-cds:AAZ51750	alanyl-tRNA synthetase	308.798	390.972	368.192	435.73	419.711	431.335	355.988	428.925	1.20489	0.0733391	0.0431272	0.2689	1.36525	0.367116	#
embl-cds:AAZ51474	glycine betaine transport system permease protein	364.318	376.829	336.61	463.755	404.631	421.676	359.252	430.021	1.19699	0.627716	0.0289332	0.259409	1.5386	0.399128	#
embl-cds:AAZ52101	seryl-tRNA synthetase	324.032	405.822	356.581	443.443	400.422	454.476	362.145	432.78	1.19505	0.64963	0.0711044	0.257067	1.1481	0.295139
embl-cds:AAZ50680	SSU ribosomal protein S5P	332.94	364.61	343.896	412.128	403.966	426.817	347.149	414.304	1.19345	0.682792	0.00420911	0.255134	2.37581	0.606151	#
embl-cds:AAZ52066	phage-related protein	724.23	417.371	396.418	544.563	677.878	612.447	512.673	611.629	1.19302	0.23314	0.429587	0.254619	0.366949	0.0934323
embl-cds:AAZ51772	ATP-dependent RNA helicase	355.713	377.038	323.237	415.471	428.266	414.155	351.996	419.297	1.1912	0.152901	0.0144359	0.252414	1.84056	0.464583	#
embl-cds:AAZ52170	putative membrane spanning protein	302.171	404.495	394.568	460.074	403.822	446.272	367.078	436.723	1.18973	0.425071	0.130697	0.250632	0.883734	0.221492
embl-cds:AAZ51236	cytidylate kinase	315.996	333.523	397.998	441.521	406.567	396.988	349.173	415.026	1.1886	0.455185	0.081012	0.24926	1.09145	0.272055
embl-cds:AAZ50885	methyltransferase	341.207	372.25	405.537	497.471	447.157	380.938	372.998	441.855	1.18461	0.465055	0.148359	0.244406	0.828686	0.202536
embl-cds:AAZ50719	thioredoxin	331.119	342.75	344.696	398.066	427.202	381.294	339.522	402.187	1.18457	0.181644	0.0112014	0.244364	1.95073	0.476688	#
embl-cds:AAZ52100	putative cytosolic protein	438.278	426.178	395.657	459.135	499.479	533.293	420.038	497.302	1.18395	0.518504	0.0361395	0.243603	1.44202	0.35128	#
embl-cds:AAZ51276	regulatory protein	366.766	373.134	341.17	384.899	475.071	418.35	360.357	426.107	1.18246	0.242156	0.0791867	0.24179	1.10135	0.266295
embl-cds:AAZ52104	biotin carboxylase	312.462	327.793	430.877	460.441	422.835	379.496	357.044	420.924	1.17891	0.566958	0.219537	0.237458	0.658492	0.156364
embl-cds:AAZ51823	phage protein	415.189	364.727	364.049	432.624	419.418	495.729	381.321	449.257	1.17816	0.681828	0.0791807	0.236534	1.10138	0.260513
embl-cds:AAZ51214	arginine-binding protein	355.039	376.969	323.031	408.357	408.137	424.656	351.68	413.717	1.1764	0.217474	0.0201254	0.234381	1.69626	0.397569	#
embl-cds:AAZ51436	polysaccharide deacetylase	329.453	406.146	345.876	419.43	443.627	403.837	360.492	422.298	1.17145	0.395528	0.0764472	0.228297	1.11664	0.254925
embl-cds:AAZ51939	putative cytosolic protein	407.158	347.204	375.359	420.816	461.07	437.902	376.574	439.929	1.16824	0.624168	0.0386184	0.22434	1.41321	0.317038	#
embl-cds:AAZ51536	hypothetical protein	320.293	406.744	352.962	379.732	405.565	475.897	360	420.398	1.16777	0.869629	0.189204	0.223761	0.723069	0.161794
embl-cds:AAZ51463	ribose-phosphate pyrophosphokinase	323.789	367.373	354.71	409.149	401.561	409.014	348.624	406.575	1.16623	0.072303	0.0117344	0.221848	1.93054	0.428285	#
embl-cds:AAZ52053	phage scaffold protein	369.963	427.302	334.254	407.26	484.94	426.314	377.173	439.505	1.16526	0.853105	0.156535	0.220652	0.80539	0.177711
embl-cds:AAZ51990	ABC transporter permease protein	471.678	269.411	396.645	423.133	487.677	414.33	379.245	441.714	1.16472	0.266007	0.380257	0.219983	0.419922	0.0923756
embl-cds:AAZ51716	tRNA (uracil-5-)-methyltransferase	359.986	378.592	322.063	396.791	433.96	403.988	353.547	411.58	1.16415	0.637792	0.0450384	0.219272	1.34642	0.295231	#
embl-cds:AAZ51565	sensor protein	405.929	232.501	330.858	381.999	354.393	391.833	323.096	376.075	1.16397	0.0948851	0.361329	0.219058	0.442097	0.0968451
embl-cds:AAZ52072	phage protein	373.6	383.431	334.669	406.131	417.953	445.334	363.9	423.139	1.16279	0.75628	0.0349271	0.217591	1.45684	0.316995	#
embl-cds:AAZ51260	carbamoyl-phosphate synthase small chain	342.174	293.048	432.882	407.412	419.637	411.734	356.034	412.928	1.1598	0.0151583	0.298893	0.213872	0.524484	0.112173
embl-cds:AAZ51088	hydrolase, HAD superfamily	309.5	444.412	331.296	447.351	428.662	382.458	361.736	419.49	1.15966	0.350843	0.278051	0.2137	0.555875	0.118791
embl-cds:AAZ51165	phosphoesterase, DHH family protein	344.42	459.309	388.429	440.526	447.679	493.825	397.386	460.677	1.15927	0.39881	0.165877	0.213214	0.780214	0.166353
embl-cds:AAZ52166	comE operon protein 2	348.827	438.88	352.777	450.276	456.453	414.441	380.161	440.39	1.15843	0.331501	0.134471	0.21217	0.871371	0.184879
embl-cds:AAZ52467	zinc protease	362.547	342.643	394.847	394.373	428.624	448.748	366.679	423.915	1.15609	0.957471	0.0598284	0.209258	1.22309	0.255941
embl-cds:AAZ52211	glycoprotease protein family	296.374	465.278	351.041	465.411	431.485	387.662	370.898	428.186	1.15446	0.339632	0.353366	0.207218	0.451775	0.0936159
embl-cds:AAZ52325	dipeptide transport ATP-binding protein	423.58	285.173	359.159	394.283	437.352	400.731	355.97	410.789	1.154	0.20224	0.263527	0.206639	0.579174	0.11968
embl-cds:AAZ52064	phage protein	513.088	380.008	404.688	513.26	481.783	501.549	432.595	498.864	1.15319	0.0961519	0.188832	0.205629	0.723924	0.14886
embl-cds:AAZ51129	UDP-N-acetylmuramoylpentapeptide-lysine N(6)-alanyltransferase/UDP-N-acetylmuramoylpentapeptide-lysine N(6)-seryltransferase	360.517	347.432	389.354	449.049	411.313	404.741	365.768	421.701	1.15292	0.891742	0.0393162	0.205292	1.40543	0.288523	#
embl-cds:AAZ51171	DNA gyrase subunit B	371.146	361.329	388.856	441.503	423.432	427.474	373.777	430.803	1.15257	0.632215	0.0042458	0.204851	2.37204	0.485915	#
embl-cds:AAZ51196	ATP synthase delta chain	374.991	384.85	371.992	451.473	436.88	415.266	377.278	434.54	1.15178	0.240015	0.00694677	0.203861	2.15822	0.439976	#
embl-cds:AAZ50821	hypothetical protein	369.803	312.126	373.605	427.614	401.317	386.195	351.845	405.042	1.1512	0.5403	0.0843216	0.203134	1.07406	0.218178
embl-cds:AAZ50948	putative cytosolic protein	401.113	488.021	280.553	426.261	453.958	466.059	389.896	448.759	1.15097	0.0738572	0.391273	0.202854	0.40752	0.0826672
embl-cds:AAZ51249	thiamine biosynthesis protein	312.518	370.613	427.158	414.201	459.972	400.476	370.096	424.883	1.14803	0.456045	0.219486	0.199165	0.658593	0.131169
embl-cds:AAZ52088	protein ecsB	459.467	296.545	421.452	422.028	445.414	482.315	392.488	449.919	1.14632	0.225634	0.333379	0.197016	0.477062	0.0939888
embl-cds:AAZ52208	SSU ribosomal protein S14P	321.945	565.96	252.037	367.741	343.563	595.163	379.981	435.489	1.14608	0.82996	0.678551	0.196711	0.168417	0.0331295
embl-cds:AAZ50957	arsenate reductase family protein	317.943	460.573	316.393	364.557	316.337	573.512	364.97	418.136	1.14567	0.536779	0.595363	0.196195	0.225218	0.0441867
embl-cds:AAZ50922	glutamate racemase	535.588	314.544	273.849	405.189	436.365	442.855	374.661	428.136	1.14273	0.0400589	0.579547	0.192486	0.236912	0.0456021
embl-cds:AAZ51174	enolase	430.882	291.867	346.308	414.565	411.752	395.228	356.352	407.181	1.14264	0.0435176	0.335223	0.192368	0.474666	0.0913104
embl-cds:AAZ51776	D-alanine--D-alanine ligase	322.229	306.191	411.719	405.794	399.845	380.898	346.713	395.512	1.14075	0.0993555	0.220927	0.189981	0.655752	0.12458
embl-cds:AAZ51556	phosphoglucomutase/phosphomannomutase	384.994	302.009	422.681	446.693	395.342	417.874	369.894	419.97	1.13538	0.296173	0.26448	0.183171	0.577607	0.105801
embl-cds:AAZ52201	putative cytosolic protein	370.097	406.009	387.743	479.626	403.509	436.962	387.95	440.032	1.13425	0.36272	0.0991552	0.18174	1.00368	0.18241
embl-cds:AAZ51302	phosphomevalonate kinase	378.049	338.215	501.047	450.144	464.513	464.416	405.77	459.691	1.13288	0.0187965	0.385933	0.180001	0.413488	0.0744283
embl-cds:AAZ51479	4-oxalocrotonate tautomerase	383.844	490.915	363.296	495.071	504.5	402.66	412.685	467.41	1.13261	0.805545	0.345294	0.179647	0.461811	0.0829631
embl-cds:AAZ51606	pyruvate kinase	352.191	351.786	403.542	437.782	398.223	417.817	369.173	417.941	1.1321	0.612645	0.0773628	0.179	1.11147	0.198953
embl-cds:AAZ51937	tRNA (uracil-5-)-methyltransferase	361.658	271.781	461.379	391.998	400.648	446.621	364.94	413.089	1.13194	0.174904	0.448184	0.178795	0.348544	0.0623177
embl-cds:AAZ51691	D-alanine-activating enzyme	298.277	335.199	432.155	427.512	403.861	374.282	355.21	401.885	1.1314	0.259002	0.336649	0.17811	0.472822	0.0842145
embl-cds:AAZ51921	shikimate 5-dehydrogenase	417.68	377.717	368.081	438.985	448.345	427.422	387.826	438.251	1.13002	0.274102	0.0367536	0.176347	1.4347	0.253006	#
embl-cds:AAZ51154	ATP-dependent helicase	352.37	463.166	374.48	418.217	491.518	434.641	396.672	448.125	1.12971	0.601725	0.272676	0.175955	0.564354	0.0993008
embl-cds:AAZ51980	transporter	384.705	404.614	341.354	437.887	432.567	406.769	376.891	425.741	1.12961	0.4187	0.0806083	0.17583	1.09362	0.192291
embl-cds:AAZ51742	ribonucleoside-diphosphate reductase beta chain	359.097	365.075	388.993	437.016	438.732	380.554	371.055	418.767	1.12859	0.371813	0.0874182	0.174516	1.0584	0.184707
embl-cds:AAZ50794	queuine tRNA-ribosyltransferase	319.489	339.269	468.698	445.101	423.238	396.898	375.819	421.746	1.12221	0.162948	0.400104	0.166337	0.397827	0.0661733
embl-cds:AAZ52187	formate acetyltransferase	351.412	368.004	409.142	389.818	431.973	444.056	376.186	421.949	1.12165	0.957143	0.126435	0.165624	0.898133	0.148753
embl-cds:AAZ52107	3-oxoacyl-[acyl-carrier-protein] synthase	381.117	364.181	396.229	441.926	424.743	411.01	380.509	425.893	1.11927	0.965602	0.0243171	0.16256	1.61409	0.262386	#
embl-cds:AAZ52181	putative cytosolic protein	404.55	489.503	384.72	510.158	474.363	445.979	426.257	476.833	1.11865	0.500555	0.244659	0.16176	0.611438	0.0989063
embl-cds:AAZ51954	protein phosphatase 2C	391.011	314.29	427.128	425.721	426.586	408.716	377.476	420.341	1.11356	0.059348	0.273202	0.155175	0.563516	0.0874439
embl-cds:AAZ50953	hypothetical protein	359.641	622.987	351.681	440	517.987	527.373	444.77	495.12	1.1132	0.176042	0.618221	0.154719	0.208856	0.032314
embl-cds:AAZ51298	two-component response regulator	369.759	636.307	187.092	372.298	390.974	563.207	397.719	442.16	1.11174	0.356664	0.772851	0.152817	0.111904	0.0171008
embl-cds:AAZ51491	L-lactate dehydrogenase	348.063	372.983	416.918	433.485	418.666	412.502	379.321	421.551	1.11133	0.174691	0.115536	0.152288	0.937283	0.142737
embl-cds:AAZ50919	hydrolase, HAD superfamily	532.175	297.979	304.164	414.678	448.733	392.545	378.106	418.652	1.10723	0.0860782	0.633868	0.14696	0.198001	0.0290983
embl-cds:AAZ50670	LSU ribosomal protein L16P	348.081	340.435	360.553	333.2	392.844	433.775	349.69	386.606	1.10557	0.0775085	0.282912	0.14479	0.548348	0.0793955
embl-cds:AAZ51500	GTP-binding protein	417.803	371.375	360.634	392.799	410.024	466.978	383.271	423.267	1.10435	0.759723	0.232664	0.143204	0.633271	0.090687
embl-cds:AAZ52133	hydrolase, HAD superfamily	362.395	419.841	418.367	422.45	442.117	458.892	400.201	441.153	1.10233	0.473529	0.131419	0.140555	0.881343	0.123877
embl-cds:AAZ51188	streptolysin S export transmembrane protein	410.838	474.095	342.978	462.922	421.609	468.429	409.304	450.987	1.10184	0.264344	0.363014	0.139913	0.440077	0.0615724
embl-cds:AAZ50959	L-lactate oxidase	356.001	345.473	488.608	418.877	355.229	536.33	396.694	436.812	1.10113	0.85972	0.598497	0.138985	0.222938	0.0309851
embl-cds:AAZ51228	glycosyltransferase	429.557	304.366	380.381	445.807	391.991	388.358	371.435	408.719	1.10038	0.412887	0.413333	0.138	0.3837	0.0529505
embl-cds:AAZ50701	multimodular transpeptidase-transglycosylase PBP 1B	352.817	320.94	443.686	414.307	401.186	412.226	372.481	409.24	1.09869	0.0242233	0.422989	0.135779	0.373671	0.0507368
embl-cds:AAZ51580	hypothetical protein	380.218	428.984	370.008	424.803	417.318	452.572	393.07	431.564	1.09793	0.515534	0.142467	0.13479	0.846286	0.114071
embl-cds:AAZ51569	phosphate transport ATP-binding protein	361.185	439.195	353.087	413.004	435.946	417.056	384.489	422.002	1.09757	0.124375	0.256306	0.13431	0.591241	0.0794094
embl-cds:AAZ51969	methyltransferase	337.271	346.952	476.272	435.9	433.147	402.546	386.832	423.864	1.09573	0.107686	0.466496	0.131897	0.331152	0.0436779
embl-cds:AAZ51566	transcriptional regulatory protein	293.271	353.597	422.256	404.646	357.842	408.588	356.375	390.359	1.09536	0.321199	0.450376	0.131406	0.346425	0.0455223
embl-cds:AAZ51511	glucose inhibited division protein A	377.624	390.513	396.065	440.012	426.96	407.52	388.067	424.831	1.09473	0.501663	0.0280218	0.130582	1.5525	0.202729	#
embl-cds:AAZ51441	dihydroneopterin aldolase	305.774	487.874	329.322	395.607	379.634	453.347	374.323	409.529	1.09405	0.265862	0.597124	0.129681	0.223935	0.0290402
embl-cds:AAZ52315	para-aminobenzoate synthetase component I/4-amino-4-deoxychorismate lyase	345.722	343.813	433.936	381.135	373.939	473.707	374.49	409.593	1.09374	0.922647	0.467487	0.129264	0.330231	0.0426869
embl-cds:AAZ51160	dipeptidase	335.448	424.69	406.672	445.361	427.679	401.721	388.937	424.92	1.09252	0.355743	0.297215	0.127657	0.52693	0.0672665
embl-cds:AAZ50986	manganese-binding protein	345.874	509.801	310.476	428.397	410.564	429.382	388.717	422.781	1.08763	0.019644	0.635407	0.121189	0.196948	0.0238679
embl-cds:AAZ52179	DNA mismatch repair protein	373.892	450.406	393.43	432.051	430.147	460.167	405.909	440.788	1.08593	0.303354	0.234195	0.118928	0.630423	0.0749751
embl-cds:AAZ51133	putative cytosolic protein	396.261	425.34	388.208	418.297	430.032	465.315	403.27	437.881	1.08583	0.77832	0.128063	0.118795	0.892576	0.106033
embl-cds:AAZ51444	spermidine/putrescine transport system ATP-binding protein	404.578	381.189	347.43	425.875	435.552	368.11	377.732	409.845	1.08502	0.765979	0.297013	0.117715	0.527225	0.0620625
embl-cds:AAZ52084	phage protein	383.586	463.969	348.36	411.289	416.32	465.698	398.639	431.102	1.08144	0.409476	0.445086	0.112949	0.351556	0.0397079
embl-cds:AAZ51568	phosphate transport system protein	362.925	350.475	419.614	422.153	392.221	408.55	377.671	407.641	1.07935	0.283809	0.261961	0.110169	0.581763	0.0640925
embl-cds:AAZ51172	septation ring formation regulator	439.607	355.202	408.958	436.048	452.433	407.701	401.256	432.061	1.07677	0.438174	0.331713	0.106712	0.479237	0.0511405
embl-cds:AAZ51554	phosphopantothenoylcysteine decarboxylase	410.443	403.083	419.236	466.373	426.287	431.942	410.921	441.534	1.0745	0.243972	0.0838513	0.103665	1.07649	0.111594
embl-cds:AAZ51277	2-dehydropantoate 2-reductase	334.978	390.863	445.834	417.699	404.262	436.756	390.558	419.573	1.07429	0.159693	0.433542	0.103382	0.362968	0.0375243
embl-cds:AAZ51897	putative cytosolic protein	388.672	378.253	454.366	393.596	505.017	413.374	407.097	437.329	1.07426	0.650343	0.509375	0.103346	0.292962	0.0302764
embl-cds:AAZ50718	putative membrane associated protein	321.305	203.082	422.32	344.689	269.231	400.271	315.569	338.063	1.07128	0.528611	0.775899	0.0993381	0.110195	0.0109465
embl-cds:AAZ51879	radical SAM family enzyme	420.589	360.302	368.813	364.684	378.247	488.068	383.234	410.333	1.07071	0.377345	0.565954	0.098568	0.247219	0.0243679
embl-cds:AAZ51950	two-component response regulator	529.69	465.174	297.276	452.364	443.587	485.927	430.713	460.626	1.06945	0.0670564	0.69302	0.0968671	0.159254	0.0154265
embl-cds:AAZ52205	uridine phosphorylase	335.716	270.374	511.985	412.993	395.882	386.666	372.691	398.514	1.06929	0.0225944	0.755315	0.0966474	0.121872	0.0117786
embl-cds:AAZ50936	putative hemolysin	438.649	404.649	357.464	395.05	378.514	509.814	400.254	427.793	1.0688	0.490612	0.593355	0.095997	0.226685	0.0217611
embl-cds:AAZ52054	phage protein	447.975	314.747	346.702	367.626	428.822	388.813	369.808	395.087	1.06836	0.332812	0.596247	0.0953935	0.224574	0.0214229
embl-cds:AAZ52365	sorbitol operon regulator	279.198	325.277	381.722	345.094	329.396	377.077	328.732	350.523	1.06629	0.365935	0.5428	0.0925932	0.26536	0.0245706
embl-cds:AAZ52089	ABC-type transporter ATP-binding protein	480.997	334.682	363.891	441.796	432.85	382.357	393.19	419.001	1.06565	0.292496	0.621968	0.0917291	0.206232	0.0189175
embl-cds:AAZ51143	galactose-6-phosphate isomerase LacB subunit	419.672	445.071	435.685	477.691	416.557	489.92	433.476	461.389	1.06439	0.192934	0.30723	0.0900325	0.512537	0.046145
embl-cds:AAZ50776	glycine betaine transport ATP-binding protein	371.021	390.3	390.047	406.999	421.177	395.965	383.789	408.047	1.06321	0.867187	0.06663	0.0884212	1.17633	0.104012
embl-cds:AAZ52094	ATP/GTP hydrolase	466.779	359.954	312.442	355.521	455.18	399.818	379.725	403.506	1.06263	0.570432	0.682292	0.0876359	0.16603	0.0145502
embl-cds:AAZ51375	hyaluronate lyase precursor	410.742	435.615	357.523	432.603	404.429	440.465	401.293	425.832	1.06115	0.368125	0.390365	0.0856289	0.408529	0.0349819
embl-cds:AAZ50950	DNA polymerase III, delta' subunit	367.883	425.41	354.555	453.123	402.28	361.872	382.616	405.758	1.06048	0.808234	0.535711	0.0847229	0.27107	0.0229658
embl-cds:AAZ52257	lactose phosphotransferase system repressor	318.349	541.037	442.565	453.023	453.384	473.799	433.983	460.069	1.06011	0.0224576	0.725431	0.0842099	0.139404	0.0117392
embl-cds:AAZ50839	sec-independent protein translocase protein	419.848	342.344	405.458	399.398	438.186	399.064	389.217	412.216	1.05909	0.458739	0.444072	0.0828263	0.352546	0.0292001
embl-cds:AAZ50944	UDP-N-acetylmuramoyl-L-alanyl-D-glutamate--lysine ligase	367.869	423.554	335.931	391.172	405.416	397.07	375.785	397.886	1.05881	0.0507764	0.442104	0.0824498	0.354475	0.0292264
embl-cds:AAZ52434	LSU ribosomal protein L33P	333.235	558.207	305.588	374.008	457.363	432.662	399.01	421.344	1.05597	0.174311	0.802852	0.0785755	0.0953643	0.00749329
embl-cds:AAZ51116	transcriptional regulator	308.738	471.519	435.635	423.713	382.117	477.535	405.298	427.788	1.05549	0.476628	0.711285	0.0779163	0.147956	0.0115282
embl-cds:AAZ51558	nucleoside transport system permease protein	327.513	236.837	460.318	337.376	415.349	326.645	341.556	359.79	1.05338	0.312981	0.809096	0.0750322	0.0919998	0.00690295
embl-cds:AAZ51039	lactoylglutathione lyase	383.411	261.956	415.421	384.494	370.265	362.517	353.596	372.425	1.05325	0.0372078	0.727177	0.0748478	0.13836	0.0103559
embl-cds:AAZ50895	potassium uptake protein	443.864	367.913	429.121	406.832	443.528	452.277	413.633	434.212	1.04975	0.52772	0.489938	0.0700488	0.309859	0.0217052
embl-cds:AAZ51752	O-methyltransferase	482.143	324.144	362.559	418.28	401.238	404.796	389.615	408.105	1.04746	0.0235256	0.735695	0.0668901	0.133302	0.00891659
embl-cds:AAZ52425	arginine repressor	404.598	387.063	421.66	452.287	405.031	411.059	404.44	422.792	1.04538	0.622936	0.3631	0.0640216	0.439974	0.0281678
embl-cds:AAZ50686	LSU ribosomal protein L36P	510.473	346.885	315.269	397.527	362.422	465.608	390.876	408.519	1.04514	0.400939	0.807125	0.0636932	0.0930592	0.00592724
embl-cds:AAZ51250	capsule biosynthesis protein	414.259	424.587	364.478	404.311	445.932	406.037	401.108	418.76	1.04401	0.698577	0.485649	0.0621336	0.313678	0.0194899
embl-cds:AAZ51983	phospho-N-acetylmuramoyl-pentapeptide-transferase	382.859	525.526	292.288	407.826	443.794	401.32	400.224	417.647	1.04353	0.0729432	0.81352	0.0614751	0.0896318	0.00551012
embl-cds:AAZ52132	universal stress protein family	412.363	379.507	397.553	411.203	389.136	440.637	396.474	413.659	1.04334	0.577052	0.386254	0.0612128	0.413127	0.0252887
embl-cds:AAZ51994	transaldolase	380.549	402.598	395.41	408.783	396.282	422.208	392.852	409.091	1.04134	0.858513	0.176589	0.0584354	0.753037	0.0440041
embl-cds:AAZ51478	thiamine biosynthesis lipoprotein	151.852	637.25	448.417	351.984	399.287	536.5	412.506	429.257	1.04061	0.266025	0.917404	0.0574258	0.0374393	0.00214998
embl-cds:AAZ52118	heat-inducible transcription repressor	426.721	431.548	356.301	407.395	418.262	437.471	404.857	421.043	1.03998	0.231249	0.565293	0.0565552	0.247726	0.0140102
embl-cds:AAZ50977	short chain dehydrogenase	273.825	440.467	568.738	453.508	429.573	451.076	427.677	444.719	1.03985	0.0157466	0.860517	0.0563744	0.0652408	0.00367791
embl-cds:AAZ50851	protein translation elongation factor G	386.277	361.203	432.603	410.93	420.547	391.239	393.361	407.572	1.03613	0.290762	0.563969	0.0512006	0.248745	0.0127359
embl-cds:AAZ51725	UDP-N-acetylglucosamine 1-carboxyvinyl transferase	392.363	382.612	361.735	375.085	420.934	381.097	378.903	392.372	1.03555	0.565626	0.472239	0.0503919	0.325838	0.0164196
embl-cds:AAZ51370	pyruvate dehydrogenase E1 component beta subunit	380.31	436.682	371.325	455.659	394.741	379.271	396.106	409.89	1.0348	0.869739	0.679721	0.0493512	0.16767	0.0082747
embl-cds:AAZ51169	LSU ribosomal protein L19P	367.035	455.411	372.623	408.232	433.122	386.729	398.356	409.361	1.02763	0.360764	0.744907	0.0393143	0.127898	0.00502821
embl-cds:AAZ52290	DNA polymerase III alpha subunit	390.163	382.997	426.034	419.088	411.027	399.645	399.731	409.92	1.02549	0.304328	0.519877	0.0363116	0.284099	0.0103161
embl-cds:AAZ51976	nicotinate phosphoribosyltransferase	396.562	355.927	431.406	408.029	390.707	409.784	394.632	402.84	1.0208	0.144557	0.735325	0.0296997	0.133521	0.00396552
embl-cds:AAZ50753	tellurite resistance protein	386.443	410.85	414.334	428.814	409.491	396.225	403.876	411.51	1.0189	0.924676	0.58592	0.0270158	0.232162	0.00627205
embl-cds:AAZ51217	DNA primase	450.464	371.533	355.521	414.75	412.814	370.707	392.506	399.423	1.01762	0.386787	0.842684	0.0252044	0.0743354	0.00187358
embl-cds:AAZ52287	peptide deformylase	475.917	442.707	369.003	457.407	416.908	433.884	429.209	436.066	1.01598	0.242738	0.848712	0.0228669	0.0712395	0.00162902
embl-cds:AAZ52204	nucleoside permease	324.117	195.67	621.095	373.022	412.068	372.286	380.294	385.792	1.01446	0.0215229	0.969249	0.020707	0.0135648	0.000280885
embl-cds:AAZ50820	carbonic anhydrase	370.441	386.666	397.86	408.131	413.904	349.184	384.989	390.406	1.01407	0.258071	0.81888	0.020159	0.0867796	0.00174939
embl-cds:AAZ51719	3-phosphoshikimate 1-carboxyvinyltransferase	310.098	518.287	409.216	438.833	417.721	393.12	412.534	416.558	1.00976	0.0920944	0.95101	0.0140057	0.021815	0.000305535
embl-cds:AAZ51975	NH(3)-dependent NAD(+) synthetase	389.55	356.65	423.488	409.057	390.839	375.863	389.896	391.92	1.00519	0.396673	0.929702	0.00746852	0.031656	0.000236424
embl-cds:AAZ52332	cell surface protein	333.428	653.481	277.384	448.906	467.393	351.716	421.431	422.672	1.00294	0.1715	0.992404	0.00424166	0.00331144	1.4046e-05
embl-cds:AAZ52037	phage protein	459.14	360.738	360.845	357.115	412.405	414.202	393.574	394.574	1.00254	0.492443	0.980145	0.00366005	0.00870954	3.18774e-05
embl-cds:AAZ51081	putative cytosolic protein	431.443	389.772	417.281	430.101	407.21	403.913	412.832	413.741	1.0022	0.62367	0.953785	0.00317463	0.0205496	6.52376e-05
embl-cds:AAZ51261	carbamoyl-phosphate synthase large chain	438.973	371.006	448.868	408.555	428.506	422.46	419.616	419.84	1.00054	0.11009	0.993301	0.00077288	0.00291902	2.25605e-06
embl-cds:AAZ51469	phosphate acetyltransferase	338.633	442.027	455.649	443.612	396.658	396.366	412.103	412.212	1.00027	0.305936	0.997958	0.000382556	0.000887705	3.39597e-07
embl-cds:AAZ52277	hypothetical protein	439.603	424.71	360.271	399.313	420.499	404.419	408.195	408.077	0.999712	0.128663	0.996498	-0.000415417	0.00152362	6.32935e-07
embl-cds:AAZ50641	phosphoribosylaminoimidazole-succinocarboxamide synthase	334.413	477.743	480.411	372.768	461.548	456.903	430.856	430.406	0.998957	0.52709	0.994005	-0.00150498	0.00261147	3.93021e-06
embl-cds:AAZ51028	ATPase	355.95	373.422	438.262	405.996	391.761	368.108	389.212	388.621	0.998484	0.326	0.983828	-0.00218927	0.00708062	1.55014e-05
embl-cds:AAZ51855	arginine transport ATP-binding protein	422.299	393.178	384.463	368.39	411.607	417.693	399.98	399.23	0.998125	0.704084	0.970835	-0.00270767	0.0128548	3.48065e-05
embl-cds:AAZ51486	hypothetical protein	409.825	379.16	433.979	430.136	398.106	392.367	407.655	406.87	0.998074	0.708668	0.970185	-0.00278075	0.0131453	3.65538e-05
embl-cds:AAZ52194	transcription regulator, crp family	553.747	542.209	291.176	417.327	467.912	496.312	462.377	460.517	0.995976	0.135557	0.984274	-0.00581714	0.00688418	4.00462e-05
embl-cds:AAZ51371	dihydrolipoamide acetyltransferase component of pyruvate dehydrogenase complex	438.569	443.23	403.912	481.117	402.75	393.497	428.57	425.788	0.99351	0.332118	0.931572	-0.0093943	0.0307836	0.000289191
embl-cds:AAZ51843	lipase/acylhydrolase with GDSL-like motif	413.484	434.877	349.463	380.74	406.402	400.623	399.275	395.922	0.991601	0.168059	0.9065	-0.0121678	0.0426323	0.000518743
embl-cds:AAZ52416	arsenate reductase family protein	541.394	495.108	458.525	517.574	474.154	490.589	498.343	494.106	0.991498	0.435866	0.883395	-0.0123175	0.0538449	0.000663235
embl-cds:AAZ52387	peroxiredoxin reductase (NAD(P)H)	329.418	542.573	368.426	427.427	403.474	395.041	413.472	408.647	0.98833	0.0428925	0.948311	-0.0169351	0.023049	0.000390337
embl-cds:AAZ51274	tRNA (guanine-N(1)-)-methyltransferase	457.44	383.076	420.864	423.193	417.739	405.147	420.46	415.36	0.987869	0.116691	0.828973	-0.0176081	0.0814596	0.00143435
embl-cds:AAZ51324	cystine-binding protein	399.464	440.416	395.392	406.807	391.817	421.479	411.758	406.701	0.98772	0.523655	0.777587	-0.0178263	0.109251	0.00194754
embl-cds:AAZ51919	putative cytosolic protein	395.118	311.469	472.485	408.01	380.345	372.276	393.024	386.877	0.98436	0.10276	0.903758	-0.0227413	0.0439477	0.00099943
embl-cds:AAZ52432	histidyl-tRNA synthetase	389.521	379.914	430.002	389.45	395.313	392.164	399.812	392.309	0.981233	0.0240742	0.674038	-0.0273318	0.171316	0.00468236
embl-cds:AAZ52169	magnesium and cobalt transport protein	409.765	332.105	456.171	392.307	400.647	378.641	399.347	390.532	0.977925	0.0609109	0.822244	-0.0322037	0.0849992	0.00273729
embl-cds:AAZ52003	glycyl-tRNA synthetase alpha chain	312.186	464.317	394.503	384.219	387.93	370.722	390.336	380.957	0.975972	0.0278909	0.851388	-0.0350877	0.0698724	0.00245166
embl-cds:AAZ51545	formate--tetrahydrofolate ligase	376.446	413.55	422.283	417.432	383.333	380.193	404.093	393.653	0.974164	0.837309	0.601317	-0.037764	0.220896	0.00834192
embl-cds:AAZ51783	dihydroorotate dehydrogenase	372.978	452.329	397.333	373.159	384.73	426.036	407.547	394.642	0.968335	0.637245	0.67344	-0.0464216	0.171701	0.00797063
embl-cds:AAZ52429	putative membrane spanning protein	336.586	427.975	646.706	448.738	470.199	447.059	470.423	455.332	0.96792	0.0130255	0.884989	-0.0470398	0.0530623	0.00249604
embl-cds:AAZ51205	phenylalanyl-tRNA synthetase alpha chain	332.501	467.139	495.424	417.751	411.263	423.568	431.688	417.527	0.967197	0.00994909	0.804856	-0.048118	0.0942819	0.00453665
embl-cds:AAZ52314	hypothetical protein	417.478	561.377	410.454	444.69	469.389	425.725	463.103	446.601	0.964367	0.123947	0.761483	-0.0523454	0.11834	0.00619455
embl-cds:AAZ51410	NAD(P)H-dependent quinone reductase	507.541	359.234	404.904	433.278	414.364	378.462	423.893	408.701	0.964162	0.236915	0.761287	-0.0526532	0.118452	0.00623686
embl-cds:AAZ51481	bacterial peptide chain release factor 1	443.882	424.103	462.894	436.651	414.212	432.284	443.626	427.715	0.964135	0.546711	0.292504	-0.0526935	0.533869	0.0281314
embl-cds:AAZ52415	putative cytosolic protein	266.713	743.589	249.517	434.973	379.474	399.634	419.939	404.693	0.963695	0.0198735	0.93374	-0.0533516	0.0297739	0.00158849
embl-cds:AAZ52312	putative cytosolic protein	324.71	398.906	492.357	344.283	393.33	433.787	405.324	390.467	0.963343	0.443165	0.80032	-0.0538781	0.0967361	0.00521196
embl-cds:AAZ50779	CoA binding protein	503.383	412.436	349.055	399.666	408.538	406.652	421.625	404.952	0.960456	0.00723406	0.745643	-0.0582084	0.127469	0.00741977
embl-cds:AAZ51600	histidine-binding protein	435.925	473.284	370.073	370.623	393.976	463.746	426.428	409.448	0.960182	0.924533	0.700996	-0.0586195	0.154285	0.00904409
embl-cds:AAZ50650	phosphoribosylaminoimidazole carboxylase ATPase subunit	444.93	477.29	407.859	413.928	447.615	415.536	443.36	425.693	0.960153	0.460506	0.482805	-0.0586641	0.316228	0.0185512
embl-cds:AAZ51490	NADH oxidase H2O-forming	415.274	447.327	453.676	462.255	423.385	376.234	438.759	420.625	0.95867	0.371806	0.546548	-0.0608943	0.262371	0.0159769
embl-cds:AAZ51235	putative membrane associated protein	491.354	312.543	334.327	383.625	368.232	338.892	379.408	363.583	0.958291	0.102943	0.79792	-0.0614643	0.0980409	0.00602602
embl-cds:AAZ50723	tRNA-dihydrouridine synthase	405.277	451.314	334.146	338.968	406.662	394.152	396.913	379.927	0.957207	0.542614	0.692413	-0.0630976	0.159635	0.0100726
embl-cds:AAZ52278	polyribonucleotide nucleotidyltransferase	378.09	453.96	458.366	408.041	410.765	416.312	430.138	411.706	0.957147	0.017296	0.553075	-0.0631882	0.257216	0.016253
embl-cds:AAZ50987	manganese transport system ATP-binding protein	400.483	426.087	383.827	376.095	398.85	383.178	403.466	386.041	0.956813	0.460618	0.281486	-0.0636913	0.550544	0.0350648
embl-cds:AAZ51343	metal-dependent hydrolase	488.984	390.969	388.032	384.344	395.995	432.309	422.662	404.216	0.956358	0.31874	0.63701	-0.0643774	0.195854	0.0126086
embl-cds:AAZ51045	threonyl-tRNA synthetase	377.468	452.783	408.715	403.218	393.053	381.851	412.989	392.707	0.950892	0.147765	0.422138	-0.0726466	0.374545	0.0272094
embl-cds:AAZ50751	V-type sodium ATP synthase subunit B	447.712	330.118	548.989	359.387	404.896	495.6	442.273	419.961	0.949552	0.572226	0.780475	-0.0746812	0.107641	0.00803874
embl-cds:AAZ52016	galactose-6-phosphate isomerase lacA subunit	335.602	554.701	352.068	359.668	422.768	397.08	414.123	393.172	0.949408	0.126682	0.78778	-0.0748995	0.103595	0.00775924
embl-cds:AAZ52087	phosphotransferase enzyme family	432.977	410.519	408.961	364.26	392.792	429.361	417.486	395.471	0.947269	0.29	0.340741	-0.0781541	0.467576	0.036543
embl-cds:AAZ52308	nrdl.1	437.227	479.806	313.848	376.488	417.485	370.929	410.294	388.301	0.946396	0.160112	0.69345	-0.0794836	0.158985	0.0126367
embl-cds:AAZ51054	two-component sensor histidine kinase	524.612	420.979	361.333	404.47	396.527	430.411	435.641	410.469	0.942219	0.0879574	0.633089	-0.0858663	0.198535	0.0170475
embl-cds:AAZ52422	DNA mismatch repair protein	477.545	362.45	450.209	405.081	404.605	404.884	430.068	404.857	0.941378	3.17246e-05	0.543214	-0.0871538	0.265029	0.0230983
embl-cds:AAZ51245	glutathione reductase	375.061	394.348	393.732	375.452	364.333	350.693	387.714	363.493	0.937528	0.877273	0.0643405	-0.0930664	1.19152	0.11089
embl-cds:AAZ51501	ribonuclease HII	303.983	458.075	447.477	366.99	376.824	390.118	403.178	377.977	0.937494	0.0357256	0.663584	-0.0931182	0.178104	0.0165847
embl-cds:AAZ51496	hypothetical protein	393.111	417.676	465.829	476.846	366.309	350.592	425.539	397.916	0.935088	0.448444	0.573344	-0.0968267	0.241585	0.0233919
embl-cds:AAZ50818	deoxyuridine 5'-triphosphate nucleotidohydrolase	469.077	423.327	385.375	367.944	423.505	401.955	425.926	397.801	0.933967	0.617554	0.388598	-0.098556	0.4105	0.0404572
embl-cds:AAZ52466	putative membrane associated protein	399.706	463.494	404.694	396.304	393.613	389.105	422.631	393.007	0.929906	0.0208085	0.284419	-0.104843	0.546041	0.0572485
embl-cds:AAZ52382	transcriptional regulator	472.869	414.08	470.124	425.948	445.19	390.767	452.358	420.635	0.929873	0.817908	0.271914	-0.104895	0.565569	0.0593253
embl-cds:AAZ51461	putative cytosolic protein	440.934	494.588	413.997	430.185	400.239	424.274	449.84	418.233	0.929738	0.260033	0.281226	-0.105104	0.550945	0.0579067
embl-cds:AAZ51962	acetyl-CoA acetyltransferase	358.84	522.782	429.04	427.811	398.079	391.243	436.887	405.711	0.92864	0.10583	0.557636	-0.106809	0.253649	0.0270921
embl-cds:AAZ51301	diphosphomevalonate decarboxylase	375.477	335.362	396.396	347.638	347.697	329.617	369.078	341.65	0.925686	0.202894	0.220166	-0.111405	0.65725	0.0732212
embl-cds:AAZ51785	lead, cadmium, zinc and mercury transporting ATPase	460.934	385.239	398.122	343.939	428.655	378.6	414.765	383.732	0.925178	0.949696	0.412156	-0.112197	0.384938	0.0431889
embl-cds:AAZ51993	transketolase	384.924	430.21	428.94	388.542	386.848	375.164	414.691	383.518	0.924828	0.147796	0.11415	-0.112744	0.942524	0.106264
embl-cds:AAZ52027	bacterial protein translation initiation factor 2	395.382	625.657	369.509	429.337	440.585	416.093	463.516	428.672	0.924827	0.0150036	0.710792	-0.112745	0.148257	0.0167153
embl-cds:AAZ52043	phage protein	580.873	344.642	321.989	379.315	400.418	373.632	415.835	384.455	0.924539	0.0191936	0.741642	-0.113195	0.129806	0.0146933
embl-cds:AAZ51248	cysteine desulfhydrase	437.521	380.463	471.789	410.682	373.169	406.875	429.924	396.908	0.923206	0.333742	0.321126	-0.115276	0.493325	0.0568685
embl-cds:AAZ50931	23S rRNA methyltransferase	383.741	466.866	487.05	414.296	426.14	393.669	445.886	411.368	0.922587	0.16523	0.354703	-0.116243	0.450135	0.0523249
embl-cds:AAZ51032	exoribonuclease II	456.041	410.394	383.039	376.744	408.951	366.692	416.492	384.129	0.922296	0.527574	0.262183	-0.116698	0.581396	0.0678477
embl-cds:AAZ51111	putative cytosolic protein	446.01	536.323	421.113	475.916	408.505	408.55	467.815	430.99	0.921283	0.583479	0.425925	-0.118283	0.370667	0.0438437
embl-cds:AAZ51043	glycosyltransferase	552.145	469.825	396.427	423.728	459.291	423.646	472.799	435.555	0.921227	0.130194	0.468183	-0.118372	0.329584	0.0390134
embl-cds:AAZ51906	putative cytosolic protein	418.424	369.018	507.063	371.665	390.686	429.342	431.502	397.231	0.920578	0.300132	0.477713	-0.119389	0.320833	0.0383038
embl-cds:AAZ51211	neutral zinc metallopeptidase family	438.669	409.592	350.674	352.706	417.495	333.118	399.645	367.773	0.92025	0.98489	0.429894	-0.119903	0.366639	0.0439609
embl-cds:AAZ51123	phosphoenolpyruvate carboxylase	438.632	379.394	467.617	389.45	396.976	396.379	428.548	394.268	0.92001	0.0171618	0.31724	-0.120279	0.498612	0.0599725
embl-cds:AAZ52322	dipeptide-binding protein	429.676	429.24	423.086	382.045	404.614	392.516	427.334	393.058	0.919792	0.192421	0.00750629	-0.120621	2.12457	0.256267	#
embl-cds:AAZ51146	beta-phosphoglucomutase/glucose-1-phosphate phosphodismutase	412.226	523.845	352.819	351.646	378.702	451.729	429.63	394.026	0.917128	0.524516	0.574805	-0.124805	0.240479	0.0300131
embl-cds:AAZ52454	LSU ribosomal protein L9P	460.325	392.165	445.605	419.015	368.281	401.398	432.698	396.231	0.915723	0.680548	0.22584	-0.127018	0.646199	0.0820786
embl-cds:AAZ51310	GTP-binding protein	495.76	510.775	339.422	409.34	411.619	411.505	448.652	410.821	0.915678	0.000366241	0.561249	-0.127087	0.250844	0.0318791
embl-cds:AAZ51608	DNA polymerase III alpha subunit	444.534	377.845	467.53	404.174	360.813	415.789	429.969	393.592	0.915395	0.557941	0.314759	-0.127534	0.502022	0.0640247
embl-cds:AAZ50884	iojap protein family	434.258	471.772	415.493	403.241	440.108	354.922	440.508	399.424	0.906735	0.620601	0.238766	-0.141247	0.622027	0.0878598
embl-cds:AAZ51102	hpr(ser) kinase	499.696	430.076	433.317	413.122	437.676	384.586	454.363	411.794	0.906312	0.627547	0.195055	-0.141921	0.709842	0.100741
embl-cds:AAZ52344	ABC transporter permease protein	511.669	477.697	360.475	405.813	420.347	393.472	449.947	406.544	0.903538	0.05591	0.403014	-0.146344	0.39468	0.0577589
embl-cds:AAZ52376	putative dipeptidase B	498.117	339.101	435.931	381.284	350.159	418.751	424.383	383.398	0.903425	0.310361	0.46121	-0.146524	0.336101	0.0492467
embl-cds:AAZ50842	GTPase	415.442	376.094	459.674	390.726	390.113	348.972	417.07	376.604	0.902975	0.493488	0.219416	-0.147242	0.658732	0.0969929
embl-cds:AAZ51147	iron-sulfur cluster-binding protein	644.427	349.23	490.316	383.103	466.28	489.623	494.657	446.335	0.902312	0.251457	0.624143	-0.148302	0.204716	0.0303597
embl-cds:AAZ50674	LSU ribosomal protein L24P	477.914	536.798	271.082	312.878	331.857	513.671	428.598	386.135	0.900925	0.773764	0.701007	-0.150521	0.154277	0.023222
embl-cds:AAZ51220	dTDP-4-dehydrorhamnose reductase	425.838	412.305	445.636	375.265	377.539	403.479	427.926	385.428	0.900687	0.932929	0.0326689	-0.150902	1.48587	0.22422	#
embl-cds:AAZ50746	V-type sodium ATP synthase subunit K	428.849	368.657	204.918	256.258	311.56	333.024	334.141	300.28	0.898663	0.209176	0.657019	-0.154148	0.182422	0.02812
embl-cds:AAZ52156	mannose-6-phosphate isomerase	451.738	422.238	417.99	384.229	415.297	361.289	430.655	386.939	0.898488	0.630018	0.0818533	-0.154429	1.08696	0.167859
embl-cds:AAZ51728	biotin operon repressor/biotin--[acetyl-CoA-carboxylase] synthetase	455.965	347.812	477.845	397.183	383.895	367.712	427.207	382.93	0.896356	0.0860083	0.341881	-0.157856	0.466125	0.0735805
embl-cds:AAZ51440	dihydropteroate synthase	457.263	409.071	467.815	425.896	395.71	373.345	444.716	398.317	0.895666	0.829827	0.12115	-0.158967	0.916675	0.145722
embl-cds:AAZ50729	putative exported protein	409.448	425.498	511.57	421.253	321.305	463.434	448.839	401.998	0.895639	0.722865	0.424627	-0.159011	0.371993	0.059151
embl-cds:AAZ50852	glyceraldehyde 3-phosphate dehydrogenase	532.66	396.936	449.977	411.802	412.263	408.186	459.857	410.75	0.893213	0.00212855	0.339639	-0.162924	0.468982	0.0764086
embl-cds:AAZ51247	hypothetical protein	407.427	487.892	444.673	379.996	435.701	379.906	446.664	398.534	0.892246	0.779642	0.181173	-0.164487	0.741907	0.122034
embl-cds:AAZ52482	putative cytosolic protein	472.895	368.716	474.994	356.986	398.362	419.312	438.868	391.553	0.892188	0.428219	0.297869	-0.16458	0.525974	0.0865647
embl-cds:AAZ51182	streptolysin S biosynthesis protein	465.713	348.418	528.319	389.887	395.161	412.122	447.483	399.057	0.891781	0.031853	0.455816	-0.165239	0.341211	0.0563814
embl-cds:AAZ51218	RNA polymerase sigma factor	440.974	405.435	450.531	397.816	385.939	369.589	432.314	384.448	0.88928	0.524764	0.0400819	-0.16929	1.39705	0.236507	#
embl-cds:AAZ51164	LSU ribosomal protein L31P	403.691	561.497	347.092	387.742	368.293	410.848	437.427	388.961	0.889203	0.0709137	0.499304	-0.169415	0.301635	0.0511014
embl-cds:AAZ51334	hypothetical protein	566.079	249.505	460.044	452.269	374.338	306.78	425.209	377.796	0.888493	0.339076	0.666484	-0.170567	0.17621	0.0300556
embl-cds:AAZ50720	tRNA binding domain protein	395.822	396.793	475.362	395.056	398.03	331.692	422.659	374.926	0.887065	0.805208	0.234104	-0.172888	0.63059	0.109022
embl-cds:AAZ51317	purine nucleoside phosphorylase	435.689	370.436	501.811	402.765	389.23	367.02	435.979	386.338	0.88614	0.140372	0.275473	-0.174393	0.559921	0.0976463
embl-cds:AAZ52256	galactose-6-phosphate isomerase lacA subunit	478.989	594.431	356.446	313.401	319.24	634.035	476.622	422.226	0.885871	0.592374	0.688777	-0.174832	0.161922	0.0283091
embl-cds:AAZ51198	ATP synthase gamma chain	451.343	540.246	406.127	412.996	404.362	417.967	465.905	411.775	0.883817	0.020154	0.302704	-0.178181	0.518981	0.0924724
embl-cds:AAZ52313	ribosomal protein L11 methyltransferase	395.992	344.696	531.788	391.67	395.166	333.156	424.159	373.331	0.880167	0.229852	0.439887	-0.18415	0.356659	0.0656789
embl-cds:AAZ50855	ABC transporter amino acid-binding protein/amino acid ABC transporter permease protein	466.683	464.762	444.223	411.597	400.927	396.899	458.556	403.141	0.879153	0.542434	0.00275949	-0.185814	2.55917	0.475529	#
embl-cds:AAZ50667	SSU ribosomal protein S19P	410.987	625.008	400.816	399.568	414.139	447.549	478.937	420.419	0.877816	0.0727583	0.475873	-0.18801	0.322509	0.0606348
embl-cds:AAZ52423	DNA mismatch repair protein	466.267	380.392	468.726	396.61	365.683	388.982	438.461	383.758	0.875238	0.18607	0.147308	-0.192252	0.831773	0.15991
embl-cds:AAZ51525	citrate lyase alpha chain/citrate CoA-transferase	449.496	429.299	420.091	370.986	375.598	390.039	432.962	378.874	0.875075	0.607965	0.00653263	-0.192521	2.18491	0.420642	#
embl-cds:AAZ51233	pore forming protein	420.559	762.84	473.916	397.301	511.682	540.201	552.439	483.061	0.874416	0.288625	0.578666	-0.193608	0.237572	0.0459959
embl-cds:AAZ51871	UDP-N-acetylmuramoylalanine--D-glutamate ligase	462.483	409.555	453.824	402.256	395.971	360.758	441.954	386.328	0.874137	0.76594	0.0560542	-0.194068	1.25139	0.242856
embl-cds:AAZ51956	methionyl-tRNA formyltransferase	486.14	470.544	414.267	391.151	400.257	406.571	456.984	399.326	0.873831	0.0806944	0.0608344	-0.194574	1.21585	0.236573
embl-cds:AAZ50760	streptolysin O	495.781	445.983	429.065	391.355	424.551	381.896	456.943	399.267	0.873779	0.588751	0.0728001	-0.194659	1.13787	0.221496
embl-cds:AAZ52346	periplasmic component of efflux system	482.612	481.568	433.965	422.208	408.056	388.731	466.048	406.332	0.871866	0.535533	0.0333799	-0.197821	1.47651	0.292086	#
embl-cds:AAZ52115	chaperone protein	403.018	576.237	391.623	391.85	400.129	402.15	456.959	398.043	0.871069	0.00555113	0.427968	-0.199141	0.368588	0.073401
embl-cds:AAZ50797	metal-dependent hydrolase	489.722	487.064	371.309	405.043	395.62	372.129	449.365	390.931	0.869962	0.118272	0.220135	-0.200976	0.657311	0.132104
embl-cds:AAZ51225	glycosyltransferase	478.188	469.827	411.226	375.159	385.118	422.198	453.08	394.158	0.869952	0.631587	0.0817048	-0.200992	1.08775	0.21863
embl-cds:AAZ50993	LSU ribosomal protein L1P	456.291	375.7	482.179	366.433	361.956	411.05	438.057	379.813	0.867041	0.385708	0.178	-0.205828	0.74958	0.154284
embl-cds:AAZ50673	LSU ribosomal protein L14P	406.446	562.425	370.757	384.734	376.007	400.007	446.543	386.916	0.866471	0.0280087	0.417811	-0.206776	0.379021	0.0783723
embl-cds:AAZ50960	lactocepin	493.889	489.169	366.675	429.821	363.004	376.492	449.911	389.772	0.866332	0.387094	0.264394	-0.207008	0.577748	0.119598
embl-cds:AAZ51074	plasmid stabilization system antitoxin protein	441.832	497.216	401.423	340.933	338.995	472.231	446.823	384.053	0.859518	0.567877	0.294736	-0.2184	0.530567	0.115876
embl-cds:AAZ52095	guanine-hypoxanthine permease	476.49	230.68	610.471	396.879	381.187	353.093	439.214	377.053	0.858473	0.0261803	0.633249	-0.220156	0.198426	0.0436845
embl-cds:AAZ52203	deoxyribose-phosphate aldolase	457.361	489.202	400.318	399.012	397.115	359.556	448.96	385.228	0.858044	0.392507	0.0929028	-0.220876	1.03197	0.227938
embl-cds:AAZ51957	primosomal protein N'	526.226	337.978	466.301	377.513	385.725	376.803	443.502	380.013	0.856847	0.00530295	0.371247	-0.22289	0.430338	0.0959179
embl-cds:AAZ52270	23S rRNA methyltransferase	447.443	546.72	467.647	424.885	396.926	428.524	487.27	416.778	0.855333	0.195891	0.0916072	-0.225442	1.03807	0.234025
embl-cds:AAZ52033	phage-encoded streptodornase	400.389	575.598	255.675	265.655	471.753	315.925	410.554	351.111	0.855212	0.620624	0.621813	-0.225646	0.20634	0.0465598
embl-cds:AAZ51503	DNA topoisomerase I	435.198	483.102	486.374	404.566	395.806	400.427	468.225	400.266	0.85486	0.0457227	0.0514777	-0.22624	1.28838	0.291484
embl-cds:AAZ52380	10 kDa chaperonin	493.547	402.955	453.716	405.696	394.119	353.366	450.073	384.394	0.854071	0.536369	0.0987247	-0.227573	1.00557	0.228841
embl-cds:AAZ52241	type I restriction-modification system methylation subunit	401.079	469.16	517.983	431.51	386.859	367.259	462.741	395.209	0.854061	0.478544	0.157293	-0.227588	0.80329	0.182819
embl-cds:AAZ50828	jag protein	460.966	411.239	497.192	420.937	373.924	368.399	456.465	387.753	0.849469	0.618396	0.0836492	-0.235367	1.07754	0.253617
embl-cds:AAZ50689	DNA-directed RNA polymerase alpha chain	383.203	495.35	458.269	387.618	374.933	372.927	445.607	378.493	0.849386	0.0381384	0.176676	-0.235507	0.752822	0.177295
embl-cds:AAZ51327	dihydroorotase	402.104	459	507.397	404.445	390.177	367.126	456.167	387.249	0.84892	0.226422	0.0998865	-0.2363	1.00049	0.236416
embl-cds:AAZ52304	GTP pyrophosphokinase/guanosine-3',5'-bis(diphosphate) 3'-pyrophosphohydrolase	471.68	449.497	421.69	380.429	378.544	380.806	447.622	379.926	0.848766	0.0046706	0.0424423	-0.236561	1.3722	0.32461	#
embl-cds:AAZ51998	alpha-glycerophosphate oxidase	432.957	351.581	617.564	409.633	369.826	408.208	467.367	395.889	0.847062	0.0534415	0.42082	-0.23946	0.375903	0.0900138
embl-cds:AAZ52291	prolyl-tRNA synthetase	402.969	514.332	459.055	395.244	392.68	376.328	458.785	388.084	0.845895	0.0656866	0.0965824	-0.24145	1.0151	0.245096
embl-cds:AAZ51717	transcriptional regulator, LytR family	380.641	345.528	451.412	314.723	355.547	325.501	392.527	331.924	0.845607	0.266707	0.144236	-0.241941	0.840928	0.203455
embl-cds:AAZ51870	UDP-N-acetylglucosamine--N-acetylmuramyl-(pentapeptide) pyrophosphoryl-undecaprenol N-acetylglucosamine transferase	443.924	478.357	446.473	383.76	397.244	374.565	456.251	385.19	0.844249	0.52231	0.00527905	-0.24426	2.27744	0.556288	#
embl-cds:AAZ50757	transcription antitermination protein	451.033	304.147	496.917	379.83	350.944	326.167	417.366	352.314	0.844137	0.132823	0.340471	-0.24445	0.46792	0.114383
embl-cds:AAZ51199	ATPase, beta subunit	450.448	426.363	463.131	377.749	397.402	355.901	446.647	377.017	0.844104	0.894629	0.0124589	-0.244507	1.90452	0.465668	#
embl-cds:AAZ50652	adenylosuccinate lyase	426.177	441.157	446.932	363.61	385.302	359.766	438.088	369.559	0.843573	0.754126	0.00243778	-0.245416	2.61301	0.641273	#
embl-cds:AAZ51355	mutator mutT protein/7,8-dihydro-8-oxoguanine-triphosphatase	404.545	317.371	550.991	384.891	378.64	308.965	424.302	357.499	0.842556	0.226094	0.408224	-0.247155	0.389102	0.0961684
embl-cds:AAZ52358	low temperature requirement C protein	427.02	632.515	329.609	434.337	418.899	314.906	463.048	389.381	0.840908	0.299986	0.489182	-0.24998	0.310529	0.077626
embl-cds:AAZ51588	NAD-dependent K+ or Na+ uptake system component	483.764	629.195	344.738	394.732	400.274	430.173	485.899	408.393	0.84049	0.0352935	0.445368	-0.250698	0.351281	0.0880653
embl-cds:AAZ51280	PTS system, fructose-specific IIABC component	406.361	526.012	448.326	385.067	378.945	395.66	460.233	386.557	0.839917	0.0380712	0.168015	-0.251682	0.774652	0.194966
embl-cds:AAZ51453	class B acid phosphatase	463.584	648.051	343.948	405.956	393.926	421.14	485.195	407.007	0.838854	0.0157238	0.470214	-0.253509	0.327704	0.083076
embl-cds:AAZ52234	phosphomethylpyrimidine kinase/hydroxymethylpyrimidine kinase	603.373	508.724	395.784	403.498	420.53	439.673	502.627	421.234	0.838064	0.0588614	0.25238	-0.254868	0.597944	0.152397
embl-cds:AAZ51910	valyl-tRNA synthetase	418.974	519.06	459.982	415.338	382.31	373.336	466.005	390.328	0.837604	0.323927	0.0755862	-0.25566	1.12156	0.286738
embl-cds:AAZ51358	fibronectin-binding protein	496.568	393.687	503.811	383.407	392.012	392.063	464.689	389.161	0.837465	0.0130038	0.166837	-0.255899	0.777707	0.199015
embl-cds:AAZ51256	ribosomal large subunit pseudouridine synthase D	478.505	434.532	554.902	395.849	424.177	408.416	489.313	409.48	0.836847	0.103017	0.091529	-0.256964	1.03844	0.266842
embl-cds:AAZ51970	cell division initiation protein	460.062	511.316	459.459	432.519	390.105	372.995	476.946	398.54	0.835608	0.970947	0.0335763	-0.259102	1.47397	0.381907	#
embl-cds:AAZ50965	ribonucleoside-diphosphate reductase beta chain	550.327	347.445	437.961	434.671	334.506	346.706	445.244	371.961	0.835408	0.448554	0.333106	-0.259446	0.477417	0.123864
embl-cds:AAZ52182	ribonuclease HIII	534.314	565.666	413.801	405.28	409.87	448.245	504.594	421.132	0.834596	0.15938	0.158737	-0.260851	0.799321	0.208503
embl-cds:AAZ50816	multidrug resistance ABC transporter ATP-binding and permease protein	550.52	412.852	448.734	408.838	390.401	376.28	470.702	391.84	0.832458	0.0993376	0.135678	-0.264551	0.867489	0.229495
embl-cds:AAZ51551	putative NADH-dependent flavin oxidoreductase	421.272	527.264	391.995	397.135	387.057	330	446.844	371.397	0.831156	0.411161	0.177056	-0.266808	0.75189	0.20061
embl-cds:AAZ51938	regulatory protein	387.409	588.355	431.307	361.888	324.61	479.351	469.024	388.616	0.828565	0.737628	0.354073	-0.271313	0.450907	0.122337
embl-cds:AAZ50886	putative cytosolic protein	493.53	580.779	442.653	389.655	469.253	395.426	505.654	418.111	0.826873	0.575176	0.140891	-0.274263	0.851116	0.233429
embl-cds:AAZ50646	phosphoribosylaminoimidazolecarboxamide formyltransferase/IMP cyclohydrolase	485.86	392.405	519.327	398.794	392.676	363.354	465.864	384.941	0.826296	0.153169	0.11	-0.27527	0.958609	0.263876
embl-cds:AAZ51497	hypothetical protein	505.852	523.24	447.883	443.283	403.832	372.76	492.325	406.625	0.825928	0.890338	0.0487063	-0.275912	1.31241	0.362111	#
embl-cds:AAZ50858	negative regulator of genetic competence	398.441	510.075	479.977	376.455	404.751	362.83	462.831	381.346	0.823942	0.241096	0.0837123	-0.279386	1.07721	0.300957
embl-cds:AAZ52458	tRNA (5-methylaminomethyl-2-thiouridylate)-methyltransferase	497.804	503.196	442.539	387.009	391.856	403.622	481.18	394.162	0.819158	0.121638	0.0121506	-0.287786	1.9154	0.551226	#
embl-cds:AAZ51844	degV family protein	448.421	493.757	486.003	392.522	388.375	388.687	476.06	389.861	0.818932	0.0179771	0.0245126	-0.288184	1.61061	0.464152	#
embl-cds:AAZ51115	phosphoglycerate mutase	571.136	464.128	421.33	418.127	387.447	384.409	485.531	396.661	0.816963	0.110414	0.124518	-0.291658	0.904766	0.263882
embl-cds:AAZ52020	lactose phosphotransferase system repressor	388.529	437.629	715.225	455.119	399.533	401.922	513.795	418.858	0.815225	0.0616829	0.410136	-0.294731	0.387072	0.114082
embl-cds:AAZ51736	peptidoglycan N-acetylglucosamine deacetylase	499.405	576.902	411.698	386.066	428.484	395.716	496.002	403.422	0.813348	0.134962	0.134297	-0.298055	0.871934	0.259884
embl-cds:AAZ51313	ribose 5-phosphate isomerase	584.376	392.203	448.943	394.332	381.47	382.73	475.174	386.178	0.812708	0.0102605	0.258489	-0.299191	0.587557	0.175792
embl-cds:AAZ51689	D-alanyl carrier protein	538.141	443.067	434.429	402.699	399.843	347.207	471.879	383.25	0.812178	0.455376	0.0790073	-0.300133	1.10233	0.330846
embl-cds:AAZ50665	LSU ribosomal protein L23P	455.515	496.585	427.859	376.295	361.126	382.446	459.986	373.289	0.811522	0.182961	0.0143872	-0.301299	1.84202	0.554999	#
embl-cds:AAZ51842	putative membrane associated protein	656.382	514.689	369.669	412.807	419.578	413.739	513.58	415.375	0.808783	0.00130975	0.357253	-0.306176	0.447024	0.136868
embl-cds:AAZ52167	Xaa-Pro dipeptidase	421.957	413.82	589.236	382.029	409.546	360.535	475.004	384.036	0.80849	0.115992	0.19735	-0.306698	0.704764	0.216149
embl-cds:AAZ52276	serine acetyltransferase	473.889	499.828	482.853	385.644	374.239	416.627	485.523	392.17	0.807726	0.530188	0.00320795	-0.308062	2.49377	0.768236	#
embl-cds:AAZ51947	cysteine synthase	432.237	532.423	503.485	394.058	382.576	408.601	489.382	395.079	0.807302	0.120272	0.0372512	-0.30882	1.42886	0.44126	#
embl-cds:AAZ50981	phosphohydrolase	537.58	374.922	466.042	362.264	385.766	360.148	459.515	369.393	0.803876	0.0590469	0.132327	-0.314956	0.87835	0.276641
embl-cds:AAZ51777	recombination protein	562.917	446.847	368.497	341.07	406.491	356.979	459.42	368.18	0.801403	0.216926	0.201843	-0.319401	0.694987	0.22198
embl-cds:AAZ51406	acetyltransferase	457.094	530.952	447.127	394.891	405.753	341.94	478.391	380.861	0.796131	0.714582	0.0416585	-0.328923	1.3803	0.454011	#
embl-cds:AAZ52001	putative cytosolic protein	569.518	693.503	444.752	441.473	391.573	521.142	569.258	451.396	0.792955	0.43271	0.219888	-0.334689	0.657799	0.220158
embl-cds:AAZ51333	SSU ribosomal protein S1P	484.247	414.632	512.689	383.998	365.339	368.504	470.523	372.613	0.791914	0.0753992	0.0300024	-0.336585	1.52284	0.512567	#
embl-cds:AAZ50898	LemA	494.786	532.691	454.491	399.365	380.856	393.059	493.989	391.093	0.791704	0.10945	0.0114142	-0.336967	1.94255	0.654577	#
embl-cds:AAZ51868	cell division protein	414.789	502.469	557.268	414.332	380.076	372.249	491.509	388.885	0.791208	0.176822	0.0775474	-0.337871	1.11043	0.375183
embl-cds:AAZ51385	4-nitrophenylphosphatase	499.478	450.017	473.34	389.26	386.183	346.156	474.278	373.867	0.788285	0.97143	0.00727931	-0.343211	2.13791	0.733753	#
embl-cds:AAZ51270	putative cytosolic protein	571.425	509.498	455.966	421.877	409.7	378.495	512.296	403.357	0.787351	0.260822	0.0382059	-0.34492	1.41787	0.489052	#
embl-cds:AAZ51694	transporter	482.361	549.206	428.068	395.911	384.609	366.06	486.545	382.193	0.785525	0.116217	0.0445227	-0.348271	1.35142	0.470659	#
embl-cds:AAZ51867	cell division protein	445.763	465.744	482.862	399.058	380.291	315.678	464.79	365.009	0.785322	0.305381	0.0220226	-0.348645	1.65713	0.57775	#
embl-cds:AAZ52239	type I restriction-modification system restriction subunit	530.445	454.442	518.789	396.997	383.801	397.974	501.225	392.924	0.783928	0.0721044	0.0108279	-0.351207	1.96546	0.690282	#
embl-cds:AAZ52399	protein translation elongation factor Ts	460.089	504.679	505.257	413.908	389.907	347.773	490.008	383.863	0.78338	0.74926	0.0122279	-0.352215	1.91265	0.673663	#
embl-cds:AAZ51695	glutamine transport ATP-binding protein	514.514	551.139	490.271	415.426	405.69	396.092	518.641	405.736	0.782307	0.181024	0.00368486	-0.354194	2.43358	0.861959	#
embl-cds:AAZ52360	transaldolase	564.001	478.648	382.245	371.368	360.508	382.478	474.965	371.451	0.782061	0.0287681	0.1858	-0.354647	0.730954	0.259231
embl-cds:AAZ51524	citrate lyase beta chain/citryl-CoA lyase subunit	451.179	348.357	616.428	365.516	340.042	401.513	471.988	369.024	0.78185	0.0991357	0.267972	-0.355036	0.571911	0.203049
embl-cds:AAZ52097	PTS system, mannose-specific IIAB component	564.272	475.76	457.202	365.788	405.587	394.188	499.078	388.521	0.778477	0.227446	0.034491	-0.361273	1.46229	0.528287	#
embl-cds:AAZ52302	streptokinase	450.586	568.722	506.425	463.019	391.173	329.042	508.578	394.412	0.775519	0.874449	0.0913714	-0.366766	1.03919	0.38114
embl-cds:AAZ50836	N-acetylneuraminate lyase	707.133	525.17	517.116	394.829	516.303	440.736	583.14	450.622	0.772752	0.491502	0.137185	-0.371923	0.862695	0.320856
embl-cds:AAZ52414	endonuclease involved in recombination	470.97	504.494	493.583	400.443	354.848	379.116	489.683	378.136	0.772206	0.719407	0.00247467	-0.372943	2.60648	0.972069	#
embl-cds:AAZ51598	cobalt-zinc-cadmium resistance protein	690.464	453.073	363.447	374.331	409.435	375.813	502.328	386.526	0.76947	0.0272307	0.356926	-0.378063	0.447422	0.169154
embl-cds:AAZ51253	LSU ribosomal protein L27P	482.6	631.491	386.077	371.214	380.945	400.707	500.056	384.288	0.768491	0.0291192	0.245167	-0.3799	0.610538	0.231943
embl-cds:AAZ52161	sucrose-6-phosphate hydrolase	438.844	304.213	213.129	160.815	351.12	220.469	318.729	244.135	0.765965	0.847076	0.436391	-0.38465	0.360124	0.138522
embl-cds:AAZ50963	methionyl-tRNA synthetase	478.855	477.125	575.341	393.844	393.826	384.449	510.44	390.706	0.76543	0.0184171	0.0649657	-0.385658	1.18732	0.457897
embl-cds:AAZ52004	putative membrane spanning protein	542.049	541.96	263.578	298.221	414.465	316.955	449.196	343.214	0.764063	0.261993	0.347086	-0.388237	0.459563	0.17842
embl-cds:AAZ51152	(R,R)-butanediol dehydrogenase/acetoin dehydrogenase	672.397	496.849	430.083	380.259	373.375	467.602	533.11	407.078	0.763592	0.299515	0.18307	-0.389126	0.737382	0.286934
embl-cds:AAZ50998	ribosome recycling factor	430.123	632.473	451.084	409.739	375.663	368.1	504.56	384.501	0.762051	0.076444	0.140771	-0.392041	0.851488	0.333818
embl-cds:AAZ52379	60 kDa chaperonin	549.624	446.247	496.329	404.736	372.235	357.742	497.4	378.238	0.760429	0.356213	0.0223677	-0.395115	1.65038	0.652089	#
embl-cds:AAZ51582	type I restriction-modification system specificity subunit	490.892	590.093	454.681	373.634	392.531	401.421	511.889	389.195	0.760313	0.0787196	0.0411009	-0.395335	1.38615	0.547994	#
embl-cds:AAZ51981	amino acid ABC transporter permease protein	452.269	327.668	557.083	359.146	359.814	290.85	445.673	336.603	0.755269	0.212749	0.194934	-0.404938	0.710112	0.287552
embl-cds:AAZ51042	catabolite control protein A	579.209	605.23	378.547	386.015	395.857	398.421	520.995	393.431	0.755153	0.00555891	0.216566	-0.405159	0.66441	0.269192
embl-cds:AAZ51877	non-specific DNA-binding protein/iron-binding ferritin-like antioxidant protein	445.461	646.23	520.11	401.744	417.663	393.217	537.267	404.208	0.752341	0.029459	0.14921	-0.410541	0.826201	0.339189
embl-cds:AAZ50678	LSU ribosomal protein L6P	545.12	656.123	389.91	404.822	415.304	375.823	530.384	398.65	0.751624	0.045716	0.228119	-0.411917	0.641838	0.264384
embl-cds:AAZ51006	putative metal-binding protein	331.383	434.226	595.185	331.774	375.935	312.587	453.598	340.099	0.74978	0.112649	0.224277	-0.415461	0.649215	0.269723
embl-cds:AAZ50910	acetyltransferase, GNAT family	353.296	95.6543	730.626	308.325	279.755	296.214	393.192	294.765	0.749671	0.00402434	0.646976	-0.41567	0.189112	0.0786082
embl-cds:AAZ52484	chromosome partitioning protein	598.311	547.986	447.948	392.576	396.274	405.644	531.415	398.165	0.749254	0.0153709	0.0935042	-0.416474	1.02917	0.428622
embl-cds:AAZ51644	phage protein	722.63	609.996	578.661	497.118	444.611	490.106	637.096	477.278	0.749147	0.248323	0.0267419	-0.416679	1.57281	0.655355	#
embl-cds:AAZ51575	myo-inositol-1(or 4)-monophosphatase	521.741	322.576	554.595	308.494	303.693	428.36	466.304	346.849	0.743826	0.480803	0.224275	-0.426962	0.64922	0.277192
embl-cds:AAZ52086	tRNA (m(7)G46) methyltransferase	607.845	578.294	377.244	360.613	389.955	411.786	521.127	387.451	0.743487	0.0803879	0.144931	-0.427621	0.838839	0.358705
embl-cds:AAZ50639	fatty acid/phospholipid synthesis protein	506.421	435.661	553.683	390.972	357.311	361.271	498.588	369.851	0.741798	0.175068	0.0230474	-0.430903	1.63738	0.70555	#
embl-cds:AAZ50832	N-acetylneuraminate-binding protein	442.723	269.614	655.384	335.165	326.602	350.628	455.907	337.465	0.740205	0.00791163	0.39963	-0.434004	0.398342	0.172882
embl-cds:AAZ51003	67 kDa Myosin-crossreactive antigen	418.369	610.298	474.869	360.51	371.889	378.133	501.178	370.177	0.738614	0.0162803	0.147015	-0.437108	0.832638	0.363953
embl-cds:AAZ51599	cAMP factor	624.883	551.244	496.882	387.764	378.627	468.302	557.67	411.564	0.738007	0.742193	0.035392	-0.438294	1.4511	0.636006	#
embl-cds:AAZ51331	branched-chain amino acid aminotransferase	561.678	509.13	442.44	408.562	366.517	341.684	504.416	372.254	0.737991	0.48488	0.0289963	-0.438325	1.53766	0.673994	#
embl-cds:AAZ52185	hypothetical protein	519.975	432.647	658.018	427.172	327.955	430.178	536.88	395.102	0.735922	0.415284	0.126736	-0.442376	0.8971	0.396855
embl-cds:AAZ52305	collagen-like surface protein A	338.79	676.921	457.468	379.707	426.107	277.915	491.06	361.243	0.73564	0.326699	0.296745	-0.442929	0.527616	0.233697
embl-cds:AAZ51935	alpha-mannosidase	450.864	566.028	545.497	386.647	377.328	383.533	520.796	382.502	0.734457	0.0118579	0.0591021	-0.44525	1.2284	0.546944
embl-cds:AAZ50740	acetyl-CoA:acetoacetyl-CoA transferase beta subunit	768.385	578.357	305.347	435.879	355.007	420.474	550.696	403.787	0.733229	0.0658316	0.342861	-0.447664	0.464882	0.208111
embl-cds:AAZ50849	SSU ribosomal protein S12P	419.08	685.762	406.427	395.397	369.502	338.747	503.756	367.882	0.730278	0.0626183	0.215931	-0.453483	0.665685	0.301877
embl-cds:AAZ52476	tryptophanyl-tRNA synthetase	407.66	620.282	543.711	397.697	386.91	360.928	523.884	381.845	0.728874	0.0597673	0.0876316	-0.456259	1.05734	0.48242
embl-cds:AAZ52186	DNA polymerase IV	450.643	499.039	452.856	322.11	367.325	331.295	467.513	340.243	0.727773	0.866825	0.00371549	-0.458439	2.42998	1.114	#
embl-cds:AAZ50702	DNA-directed RNA polymerase beta chain	473.7	491.219	539.088	364.061	365.623	360.025	501.336	363.237	0.724537	0.0144618	0.0188378	-0.464868	1.72497	0.801884	#
embl-cds:AAZ51373	dihydrolipoamide dehydrogenase	547.655	463.889	505.131	409.073	351.458	335.837	505.559	365.456	0.722876	0.917804	0.0130356	-0.468181	1.88487	0.88246	#
embl-cds:AAZ50956	copper homeostasis protein	561.452	502.269	461.655	358.568	375.509	366.943	508.459	367.007	0.721802	0.0554014	0.00856147	-0.470324	2.06745	0.972372	#
embl-cds:AAZ51065	glycosyltransferase involved in cell wall biogenesis	681.186	412.503	482.557	374.053	384.441	378.977	525.415	379.157	0.721632	0.00277634	0.210615	-0.470664	0.676511	0.31841
embl-cds:AAZ51898	two-component sensor kinase	585.405	447.952	452.142	335.364	377.297	355.861	495.166	356.174	0.719302	0.134223	0.0409688	-0.475331	1.38755	0.659544	#
embl-cds:AAZ50755	adenylosuccinate synthetase	487.212	622.334	462.755	374.508	361.994	392.247	524.1	376.25	0.717897	0.0606714	0.0426426	-0.478152	1.37016	0.655143	#
embl-cds:AAZ51459	glutamine amidotransferase, class I	568.493	526.244	475.691	406.672	388.848	331.331	523.476	375.617	0.717544	0.835968	0.0136405	-0.478861	1.86517	0.893158	#
embl-cds:AAZ51000	peptide methionine sulfoxide reductase	486.91	559.884	569.036	403.042	379.734	374.187	538.61	385.654	0.716017	0.207466	0.00508101	-0.481934	2.29405	1.10558	#
embl-cds:AAZ52120	D-alanyl-D-alanine carboxypeptidase	637.597	504.821	552.47	407.419	400.698	400.304	564.963	402.807	0.712979	0.00704473	0.0523823	-0.488068	1.28082	0.625125
embl-cds:AAZ50627	cell division protein	651.733	566.02	455.097	408.217	374.273	409.537	557.617	397.343	0.712573	0.0789783	0.050867	-0.48889	1.29356	0.632411
embl-cds:AAZ51951	two-component sensor protein	583.718	619.55	488.53	420.237	397.433	387.242	563.933	401.638	0.712208	0.117204	0.0157611	-0.489629	1.80241	0.882515	#
embl-cds:AAZ51258	uracil permease	623.11	536.681	523.76	382.988	415	396.774	561.184	398.254	0.709668	0.162372	0.00744959	-0.494785	2.12787	1.05284	#
embl-cds:AAZ51972	recombination protein	354.647	602.174	602.909	338.743	407.159	356.124	519.91	367.342	0.706549	0.116289	0.147628	-0.501138	0.830832	0.416361
embl-cds:AAZ52356	phage-associated deoxyribonuclease	915.927	716.346	663.846	513.61	761.879	346.644	765.373	540.711	0.706467	0.576706	0.191256	-0.501306	0.718385	0.360131
embl-cds:AAZ51394	GTP-binding protein	447.582	521.28	552.664	373.718	354.899	343.666	507.175	357.428	0.704742	0.146841	0.00981888	-0.504833	2.00794	1.01367	#
embl-cds:AAZ52407	anaerobic ribonucleoside-triphosphate reductase activating protein	519.604	513.386	461.576	389.548	359.022	302.828	498.188	350.466	0.703481	0.688149	0.00923409	-0.507417	2.03461	1.03239	#
embl-cds:AAZ51523	citrate lyase acyl carrier protein	500.969	308.865	554.277	329.99	351.017	275.222	454.703	318.743	0.700991	0.168317	0.15576	-0.512533	0.807545	0.413893
embl-cds:AAZ51036	permease	597.607	360.522	596.081	380.615	370.437	334.659	518.07	361.904	0.698561	0.0606909	0.122658	-0.517541	0.911303	0.471637
embl-cds:AAZ52342	two component system histidine kinase	532.715	429.003	427.863	169.533	511.626	287.656	463.194	322.938	0.697199	0.214408	0.256986	-0.520358	0.590091	0.307058
embl-cds:AAZ52412	putative membrane spanning protein	576.191	469.929	500.993	340.046	387.289	347.568	515.704	358.301	0.69478	0.35506	0.0106153	-0.525372	1.97407	1.03712	#
embl-cds:AAZ51909	ATP-dependent RNA helicase	570.93	380.969	626.586	420.383	353.903	317.38	526.162	363.889	0.691591	0.282433	0.113174	-0.532008	0.946255	0.503415
embl-cds:AAZ50995	uridylate kinase	444.153	565.982	572.689	401.94	362.155	329.831	527.608	364.642	0.691123	0.398994	0.0251111	-0.532987	1.60013	0.85285	#
embl-cds:AAZ50889	ABC transporter substrate-binding protein	529.802	704.753	457.186	382.113	390.845	396.028	563.914	389.662	0.690996	0.00608947	0.140692	-0.533252	0.851731	0.454187
embl-cds:AAZ51753	oxalate/formate antiporter	481.17	151.381	449.665	276.053	253.158	217.064	360.739	248.758	0.68958	0.052018	0.352239	-0.53621	0.453162	0.24299
embl-cds:AAZ51583	ABC transporter permease protein	643.341	512.727	552.275	394.97	378.312	401.344	569.448	391.542	0.687581	0.0611259	0.0105794	-0.540398	1.97554	1.06758	#
embl-cds:AAZ50766	leucyl-tRNA synthetase	467.45	566.705	575.888	378.091	367.34	361.382	536.681	368.938	0.687443	0.038892	0.0379852	-0.540687	1.42039	0.767984	#
embl-cds:AAZ51170	DNA gyrase related protein	712.927	534.426	483.035	384.757	413.232	377.643	576.796	391.877	0.679403	0.0475632	0.114132	-0.55766	0.942594	0.525647
embl-cds:AAZ51544	cardiolipin synthetase	659.556	542.439	485.286	387.539	400.264	354.354	562.427	380.719	0.676923	0.132913	0.0267075	-0.562937	1.57337	0.885707	#
embl-cds:AAZ52459	L-serine dehydratase	435.839	524.645	639.677	342.081	354.893	383.414	533.387	360.129	0.675175	0.0821992	0.0452248	-0.566668	1.34462	0.761955	#
embl-cds:AAZ52173	SSU ribosomal protein S6P	508.434	773.396	520.375	419.11	376.431	419.834	600.735	405.125	0.674382	0.0536781	0.0892699	-0.568362	1.04929	0.59638
embl-cds:AAZ50629	beta-lactamase	618.38	640.496	462.726	408.401	371.499	375.541	573.867	385.147	0.671143	0.0836355	0.0298621	-0.575307	1.52488	0.877274	#
embl-cds:AAZ52292	pheromone-processing membrane metalloprotease	546.832	469.474	602.754	369.33	387.444	329.698	539.687	362.157	0.671051	0.325982	0.0136588	-0.575505	1.86459	1.07308	#
embl-cds:AAZ52006	N-acetylglucosamine-6-phosphate deacetylase	586.908	649.713	468.114	370.499	366.158	401.457	568.245	379.372	0.66762	0.0834901	0.0255305	-0.582902	1.59294	0.928528	#
embl-cds:AAZ51262	periplasmic component of efflux system	612.705	542.433	450.632	359.974	358.295	353.008	535.257	357.093	0.667143	0.00399337	0.0626139	-0.583933	1.20333	0.702664
embl-cds:AAZ51300	mevalonate kinase	453.664	563.491	636.405	403.182	366.734	332.823	551.187	367.58	0.666888	0.255275	0.0320077	-0.584485	1.49475	0.873655	#
embl-cds:AAZ52374	ribosomal large subunit pseudouridine synthase D	634.024	473.074	550.635	338.954	396.924	365.868	552.577	367.249	0.664611	0.22992	0.0199176	-0.589419	1.70076	1.00246	#
embl-cds:AAZ50662	SSU ribosomal protein S10P	550.774	761.266	440.917	411.862	355.713	389.533	584.319	385.703	0.660089	0.0585492	0.10577	-0.599267	0.975635	0.584666
embl-cds:AAZ51407	hydrolase, HAD superfamily	725.807	616.194	514.396	374.636	379.261	471.262	618.799	408.387	0.659967	0.419865	0.0375176	-0.599534	1.42576	0.854795	#
embl-cds:AAZ51161	high-affinity zinc uptake system protein znuA precursor	653.62	523.68	504.259	372.534	375.401	361.651	560.52	369.862	0.659856	0.015831	0.0544314	-0.599776	1.26415	0.758208
embl-cds:AAZ51005	uracil DNA glycosylase superfamily protein	566.655	316.167	604.319	334.285	347.261	293.629	495.714	325.058	0.655738	0.0618545	0.136755	-0.60881	0.864057	0.526046
embl-cds:AAZ52235	tRNA pseudouridine synthase A	495.444	433.021	626.955	358.628	349.592	307.552	518.474	338.591	0.653053	0.140935	0.0386168	-0.614727	1.41322	0.868747	#
embl-cds:AAZ51732	putative membrane spanning protein	769.174	364.484	397.076	306.347	332.979	348.159	510.245	329.162	0.645105	0.0175697	0.297311	-0.632393	0.526789	0.333138
embl-cds:AAZ52219	membrane protease protein family	575.086	679.578	462.819	384.246	371.63	351.177	572.494	369.018	0.644579	0.0463058	0.0797265	-0.633571	1.0984	0.695913
embl-cds:AAZ50911	aminodeoxychorismate lyase family	652.762	599.399	487.393	372.495	354.507	391.526	579.852	372.843	0.642997	0.0918013	0.0142649	-0.637117	1.84573	1.17595	#
embl-cds:AAZ52008	hypothetical protein	567.176	717.82	457.29	376.135	384.053	357.713	580.762	372.634	0.641629	0.0211265	0.108769	-0.640189	0.963496	0.61682
embl-cds:AAZ50942	ferrichrome-binding protein	506.865	710.642	409.178	326.114	368.556	346.738	542.228	347.136	0.640202	0.0373673	0.156811	-0.6434	0.804624	0.517695
embl-cds:AAZ51216	large-conductance mechanosensitive channel	626.503	661.462	499.375	384.738	378.76	378.765	595.78	380.754	0.639085	0.00326596	0.0484464	-0.645921	1.31474	0.849216	#
embl-cds:AAZ50938	manganese-dependent inorganic pyrophosphatase	689.134	445.877	528.888	364.576	366.506	330.448	554.633	353.843	0.637977	0.0524077	0.0500538	-0.648423	1.30056	0.843315
embl-cds:AAZ50925	CBS domain containing protein	483.959	755.69	438.782	342.776	418.793	306.23	559.477	355.933	0.636189	0.201785	0.122939	-0.652474	0.910311	0.593954
embl-cds:AAZ50671	LSU ribosomal protein L29P	591.89	777.941	521.989	401.09	354.001	446.643	630.607	400.578	0.635226	0.21843	0.046754	-0.654658	1.33018	0.870813	#
embl-cds:AAZ52463	cobalt transport ATP-binding protein	649.647	342.621	560.462	357.347	315.949	312.862	517.577	328.719	0.635112	0.0482766	0.171355	-0.654916	0.766104	0.501734
embl-cds:AAZ52171	SSU ribosomal protein S18P	613.707	667.77	491.922	352.877	352.577	415.587	591.133	373.68	0.632142	0.279355	0.017863	-0.661679	1.74805	1.15664	#
embl-cds:AAZ50758	NAD glycohydrolase	743.55	451.988	593.974	384.201	415.048	327.474	596.504	375.574	0.629626	0.169876	0.0660102	-0.667433	1.18039	0.787831
embl-cds:AAZ51121	glutathione peroxidase	525.7	671.035	496.85	367.5	360.921	329.371	564.528	352.597	0.624588	0.0909872	0.0184373	-0.679024	1.7343	1.17763	#
embl-cds:AAZ51339	hypothetical protein	335.692	647.445	688.185	345.533	332.048	363.496	557.107	347.026	0.622907	0.0132991	0.199071	-0.682912	0.700991	0.478716
embl-cds:AAZ50700	tyrosyl-tRNA synthetase	488.218	651.663	560.752	356.506	343.775	352.06	566.878	350.78	0.618793	0.0123731	0.0439154	-0.692471	1.35738	0.939948	#
embl-cds:AAZ51241	methyltransferase	605.044	806.733	477.991	385.577	395.26	378.632	629.923	386.49	0.613551	0.00506269	0.125658	-0.704745	0.90081	0.634841
embl-cds:AAZ52337	M protein	698.071	738.545	438.725	387.604	414.086	345.865	625.113	382.518	0.611918	0.0855712	0.0648688	-0.708589	1.18796	0.841779
embl-cds:AAZ50675	LSU ribosomal protein L5P	635.222	720.031	457.39	374.852	370.222	355.546	604.215	366.874	0.607191	0.0112455	0.0910711	-0.719777	1.04062	0.749014
embl-cds:AAZ51488	multidrug resistance ABC transporter ATP-binding and permease protein	760.483	542.275	348.051	278.858	401.881	321.401	550.27	334.047	0.60706	0.167981	0.157355	-0.720089	0.803118	0.578317
embl-cds:AAZ51759	putative cytosolic protein	933.661	552.271	621.468	418.105	457.452	402.609	702.467	426.055	0.606513	0.0379882	0.140066	-0.721389	0.853667	0.615826
embl-cds:AAZ50994	transposase	798.888	472.104	644.666	391.296	368.852	390.694	638.553	383.614	0.600755	0.0121642	0.113204	-0.735151	0.94614	0.695555
embl-cds:AAZ50633	amino acid permease	675.584	467.769	435.641	314.891	318.485	313.601	526.331	315.659	0.599734	0.000754848	0.107242	-0.737605	0.969637	0.715208
embl-cds:AAZ52341	immunogenic secreted protein	604.369	752.934	460.596	426.602	332.146	325.909	605.966	361.552	0.596654	0.259327	0.0539926	-0.745033	1.26767	0.944453
embl-cds:AAZ51991	ABC transporter ATP-binding protein	1154.04	547.757	495.43	399.128	479.493	423.103	732.408	433.908	0.59244	0.0250848	0.292741	-0.755259	0.533516	0.402943
embl-cds:AAZ50869	oligopeptide transport system permease protein	686.613	529.642	568.245	352.957	349.595	350.779	594.833	351.11	0.590267	0.000869149	0.0355024	-0.760561	1.44974	1.10262	#
embl-cds:AAZ51924	two-component sensor kinase	756.735	439.787	639.026	369.374	366.491	337.848	611.849	357.904	0.584954	0.0233926	0.109335	-0.773604	0.961239	0.743619
embl-cds:AAZ50799	S-layer homology domain	772.473	598.083	485.233	357.857	363.841	349.544	618.596	357.08	0.577243	0.00491111	0.0883407	-0.792748	1.05384	0.835429
embl-cds:AAZ50622	putative cytosolic protein	402.19	1066.8	180.247	243.273	425.597	270.889	549.746	313.253	0.569813	0.0868081	0.434161	-0.811439	0.36235	0.294025
embl-cds:AAZ51238	LSU ribosomal protein L35P	778.754	905.275	375.507	353.367	349.663	463.932	686.512	388.987	0.566614	0.104406	0.143985	-0.819561	0.841682	0.68981
embl-cds:AAZ51189	endonuclease/exonuclease/phosphatase family protein	559.236	789.493	478.863	348.532	393.433	288.941	609.198	343.635	0.564079	0.191187	0.0533665	-0.826031	1.27273	1.05132
embl-cds:AAZ51423	nisin biosynthesis sensor protein	902.84	520.312	537.269	331.104	375.048	398.298	653.473	368.15	0.563374	0.0486468	0.146399	-0.827835	0.834462	0.690797
embl-cds:AAZ51148	bacterial peptide chain release factor 2	563.784	755.901	570.655	355.218	340.532	355.588	630.113	350.446	0.556164	0.0123395	0.0462938	-0.846419	1.33448	1.12953	#
embl-cds:AAZ51379	putative membrane spanning protein	779.783	512.186	540.695	338.707	312.109	355.598	610.888	335.471	0.549154	0.0435427	0.0801439	-0.864718	1.09613	0.947843
embl-cds:AAZ51296	5'-nucleotidase	624.796	829.361	469.972	366.766	378.015	309.502	641.376	351.428	0.547927	0.0797695	0.052455	-0.867944	1.28021	1.11115
embl-cds:AAZ51632	antigen C	371.409	461.703	148.707	44.9506	402.99	80.4288	327.273	176.123	0.538154	0.800159	0.36209	-0.893909	0.441184	0.394378
embl-cds:AAZ52301	leucine rich protein	442.776	834.814	450.129	310.15	301.667	317.287	575.906	309.701	0.537763	0.00242894	0.175931	-0.894957	0.754657	0.675385
embl-cds:AAZ51292	ABC transporter ATP-binding protein uup	458.454	668.684	779.83	346.562	332.773	336.619	635.656	338.651	0.532759	0.00379431	0.0873531	-0.908445	1.05872	0.961791
embl-cds:AAZ52047	phage protein	629.082	688.625	457.685	311.428	331.289	295.296	591.798	312.671	0.528342	0.0442192	0.0534522	-0.920457	1.27203	1.17085
embl-cds:AAZ51457	putative membrane spanning protein	580.73	886.461	565.079	360.547	336.498	364.015	677.423	353.687	0.522106	0.0135885	0.0894862	-0.937586	1.04824	0.982819
embl-cds:AAZ51914	hypothetical protein	471.022	1125.94	571.273	371.539	364.132	394.838	722.745	376.836	0.521396	0.00411835	0.231338	-0.939549	0.635753	0.597321
embl-cds:AAZ51915	phospho-2-dehydro-3-deoxyheptonate aldolase	944.267	597.018	668.676	375.821	351.992	404.272	736.654	377.362	0.512265	0.0399504	0.0740956	-0.965039	1.13021	1.09069
embl-cds:AAZ51782	phosphoglycerate mutase	898.669	676.496	517.093	365.907	360.584	327.39	697.42	351.294	0.503705	0.0234436	0.0870943	-0.98935	1.06001	1.04872
embl-cds:AAZ52410	hypothetical protein	645.44	1277.07	465.062	373.846	379.609	431.547	795.859	395.001	0.49632	0.0110493	0.244549	-1.01066	0.611635	0.618152
embl-cds:AAZ51404	iron(III)-binding protein	591.291	537.013	893.906	326.733	321.121	321.37	674.07	323.075	0.47929	0.000543391	0.0871367	-1.06103	1.0598	1.12448
embl-cds:AAZ51577	arsenate reductase family protein	791.959	1233.26	655.371	405.653	407.3	414.201	893.529	409.051	0.457793	0.000450814	0.10878	-1.12723	0.963451	1.08603
embl-cds:AAZ51482	peptide release factor-glutamine N5-methyltransferase	579.954	900.753	379.443	243.566	289.529	277.151	620.05	270.082	0.435581	0.0162278	0.146541	-1.19899	0.834041	1
embl-cds:AAZ52316	anthranilate synthase component II/para-aminobenzoate synthase glutamine amidotransferase component II	938.611	377.288	431.961	242.384	220.282	245.367	582.62	236.011	0.405086	0.00391261	0.191743	-1.3037	0.71728	0.935118
embl-cds:AAZ51215	SSU ribosomal protein S21P	966.674	1452.2	479.827	354.005	362.243	330.335	966.235	348.861	0.361052	0.00231883	0.158725	-1.46972	0.799355	1.17483
embl-cds:AAZ52320	mitogenic exotoxin Z	539.938	1340.55	450.997	264.825	307.48	250.503	777.162	274.269	0.352911	0.00729293	0.217039	-1.50262	0.663463	0.996934
embl-cds:AAZ52224	LSU ribosomal protein L28P	927.537	1957.3	424.468	310.016	315.005	334.546	1103.1	319.856	0.28996	0.000550471	0.224628	-1.78607	0.648537	1.15833
